# Supplementary material for: Bis{1-[(1H-benzotriazol-1-yl)meth­yl]-2-methyl-1H-imidazole-κN 3}dichlorido­cobalt(II)
Source: Acta Crystallogr Sect E Struct Rep Online. 2012 Jun 20;68(Pt 7):m948. doi: 10.1107/S1600536812026712 (PMC3393205; doi:10.1107/S1600536812026712)
Supplement: Supplementary file 2 [file e-68-0m948-Isup2.hkl]

# 
# h,k,l, Fc-squared, Fo-squared, sigma(Fo-squared) and status flag 
# 
data_I
_shelx_title '  a in P-1' 
_shelx_refln_list_code          4 
_shelx_F_calc_maximum      143.98 
_exptl_crystal_F_000       570.00 
_reflns_d_resolution_high  0.8409 
 
loop_ 
 _symmetry_equiv_pos_as_xyz 
 'x, y, z' 
 '-x, -y, -z' 
 
_cell_length_a     8.1684 
_cell_length_b    12.6914 
_cell_length_c    13.2894 
_cell_angle_alpha  65.480 
_cell_angle_beta   79.661 
_cell_angle_gamma  84.301 
 
_shelx_F_squared_multiplier     1.000 
 
loop_ 
 _refln_index_h 
 _refln_index_k 
 _refln_index_l 
 _refln_F_squared_calc 
 _refln_F_squared_meas 
 _refln_F_squared_sigma 
 _refln_observed_status 
   1   0   0      688.72      690.86      5.47 o 
   2   0   0      483.41      498.54     11.48 o 
   3   0   0       70.08       70.18      6.60 o 
   4   0   0     3912.56     4059.64     28.47 o 
   5   0   0      232.41      221.16      7.64 o 
   6   0   0      218.56      239.24      8.67 o 
   7   0   0      164.74      184.67     34.44 o 
   8   0   0       11.81       10.88     13.63 o 
   9   0   0       31.12       44.56     18.56 o 
  -9   1   0      260.60      291.31     32.39 o 
  -8   1   0       98.68      129.77     36.60 o 
  -7   1   0       24.49       29.93     10.11 o 
  -6   1   0      289.47      267.64     10.16 o 
  -5   1   0     3091.52     3087.68     30.38 o 
  -4   1   0        0.22        2.54      2.74 o 
  -3   1   0      118.22      108.94      4.10 o 
  -2   1   0     3107.63     3118.70     16.81 o 
  -1   1   0      381.98      431.75      5.34 o 
   2   1   0        0.80        5.26      2.30 o 
   3   1   0      383.37      382.91      8.07 o 
   4   1   0      519.92      549.73      9.38 o 
   5   1   0     2995.28     3115.75     39.07 o 
   6   1   0      264.33      251.23     11.50 o 
   7   1   0       32.55       34.22      8.92 o 
   8   1   0       88.52      129.80     30.42 o 
   9   1   0      142.65      143.63     28.27 o 
  -9   2   0      251.10      251.85     33.13 o 
  -8   2   0       19.07       38.58     11.78 o 
  -7   2   0      157.77      142.40     11.70 o 
  -6   2   0      994.63      929.67     25.72 o 
  -5   2   0       46.47       50.34      6.49 o 
  -4   2   0      104.82       82.96      5.37 o 
  -3   2   0      190.60      184.38      6.90 o 
  -2   2   0     3410.40     3457.99     19.45 o 
  -1   2   0        0.02        6.30      2.44 o 
   0   2   0        9.83        6.90      1.80 o 
   1   2   0      464.28      465.59      5.55 o 
   2   2   0      931.77      978.59      9.22 o 
   3   2   0       49.69       41.49      5.24 o 
   4   2   0     1157.38      983.37     22.53 o 
   5   2   0      852.64      874.97     15.72 o 
   6   2   0        1.77        5.40      3.07 o 
   7   2   0       73.65       78.34     14.60 o 
   8   2   0      397.10      410.64     20.03 o 
   9   2   0        0.43        0.00     19.67 o 
  -9   3   0       20.25       60.78     19.33 o 
  -8   3   0      333.18      335.71     26.82 o 
  -7   3   0       56.93       95.01     21.36 o 
  -6   3   0       63.61       56.87      6.48 o 
  -5   3   0      885.04      880.10     16.30 o 
  -4   3   0       65.39       59.27      5.70 o 
  -3   3   0     1033.94     1087.56     12.30 o 
  -2   3   0      167.65      163.11      5.77 o 
  -1   3   0     1545.59     1681.59     12.50 o 
   0   3   0      330.09      402.33      7.09 o 
   1   3   0       30.33       37.23      3.22 o 
   2   3   0        1.73        2.15      2.32 o 
   3   3   0     8799.88     9593.67     65.21 o 
   4   3   0        1.40        6.76      3.08 o 
   5   3   0      831.46      792.21     17.87 o 
   6   3   0        0.43        2.85      3.27 o 
   7   3   0       16.25       14.73      5.96 o 
   8   3   0      152.55      147.27     31.97 o 
   9   3   0      538.35      479.62     30.30 o 
  -9   4   0       28.01       41.93     13.23 o 
  -8   4   0        2.32       16.05     10.63 o 
  -7   4   0       62.39       74.19     16.19 o 
  -6   4   0      255.88      279.12     10.66 o 
  -5   4   0      173.91      170.70      9.10 o 
  -4   4   0      354.49      369.77     20.90 o 
  -3   4   0      524.11      558.85     16.62 o 
  -2   4   0     2389.85     2396.75     26.46 o 
  -1   4   0      837.30      836.57     10.44 o 
   0   4   0     1086.07     1042.70      9.19 o 
   1   4   0     2047.70     2054.00     14.83 o 
   2   4   0      550.58      518.45      7.32 o 
   3   4   0       76.96      102.44      5.02 o 
   4   4   0     4402.08     4434.21     39.20 o 
   5   4   0        5.81        3.03      3.27 o 
   6   4   0      497.04      486.58      7.96 o 
   7   4   0       27.77       23.60     21.33 o 
   8   4   0      419.80      487.34     36.94 o 
   9   4   0       71.89       64.47     16.53 o 
  -8   5   0       25.47       37.76     13.07 o 
  -7   5   0      323.64      359.35     21.29 o 
  -6   5   0       41.16       78.00     23.12 o 
  -5   5   0      220.91      204.71     15.06 o 
  -4   5   0     1544.85     1562.49     23.90 o 
  -3   5   0     3844.72     4069.09     54.60 o 
  -2   5   0      794.85      773.52     13.54 o 
  -1   5   0     4130.70     4117.02     30.61 o 
   0   5   0       59.53       84.99      6.42 o 
   1   5   0       56.21       52.78      7.14 o 
   2   5   0      519.76      610.12      7.82 o 
   3   5   0     2168.92     2189.03     18.92 o 
   4   5   0       22.28       21.25      7.46 o 
   5   5   0       15.22        7.89      6.59 o 
   6   5   0        0.40        2.40      2.91 o 
   7   5   0      498.00      495.90     19.27 o 
   8   5   0      133.90      159.05     22.28 o 
  -8   6   0       89.31      155.67     17.23 o 
  -7   6   0       10.19       25.39     23.69 o 
  -6   6   0      575.08      552.35     16.91 o 
  -5   6   0      775.21      763.40     23.94 o 
  -4   6   0      334.45      310.78     13.05 o 
  -3   6   0     1067.84     1038.81     24.87 o 
  -2   6   0     3659.64     3772.20     44.28 o 
  -1   6   0      358.07      387.46     20.75 o 
   0   6   0      179.42      211.08      7.19 o 
   1   6   0      149.60      129.77      6.20 o 
   2   6   0       75.83       60.19      4.00 o 
   3   6   0     2555.41     2688.68     40.04 o 
   4   6   0      242.44      246.42     16.14 o 
   5   6   0        4.32        0.17      4.72 o 
   6   6   0       97.39       75.32     25.87 o 
   7   6   0      164.71      169.47     17.71 o 
   8   6   0      137.18      164.49     20.47 o 
  -8   7   0        0.37       19.88     10.08 o 
  -7   7   0      232.24      227.75     34.82 o 
  -6   7   0        0.40        4.45      6.95 o 
  -5   7   0        4.88       10.59      6.67 o 
  -4   7   0      551.44      543.48     31.55 o 
  -3   7   0      621.45      564.75     18.55 o 
  -2   7   0       19.92       20.86      6.79 o 
  -1   7   0       97.50       88.83      6.46 o 
   0   7   0     1563.51     1545.14     19.13 o 
   1   7   0     1344.65     1328.34     43.66 o 
   2   7   0      249.73      257.19     11.54 o 
   3   7   0     1037.84     1037.66     28.58 o 
   4   7   0      751.54      712.69     21.48 o 
   5   7   0        2.57       10.29      6.48 o 
   6   7   0       75.23       52.90     18.25 o 
   7   7   0      303.48      346.54     25.18 o 
   8   7   0      104.90       84.76     14.85 o 
  -7   8   0       41.46       41.29     13.09 o 
  -6   8   0      122.65      141.66     56.63 o 
  -5   8   0       15.67       19.33      9.02 o 
  -4   8   0        1.17       12.01      6.68 o 
  -3   8   0       74.44       84.38      9.66 o 
  -2   8   0     1018.59     1051.47     57.42 o 
  -1   8   0      428.58      433.46     14.13 o 
   0   8   0      132.85      119.67      8.75 o 
   1   8   0      510.20      511.12     12.62 o 
   2   8   0     1986.77     1980.60     27.47 o 
   3   8   0      141.21      133.29     10.11 o 
   4   8   0      205.48      181.05     12.15 o 
   5   8   0     1451.22     1370.73     34.34 o 
   6   8   0      337.74      352.07     23.45 o 
   7   8   0      123.19      151.55     23.97 o 
  -7   9   0       42.38       43.83     18.41 o 
  -6   9   0       32.04       66.79     14.50 o 
  -5   9   0       98.20      130.92     23.49 o 
  -4   9   0       65.59       61.75      7.83 o 
  -3   9   0      258.28      269.83     19.67 o 
  -2   9   0        2.03       26.66     11.41 o 
  -1   9   0      560.34      568.35     24.48 o 
   0   9   0      581.54      590.92     16.78 o 
   1   9   0      407.96      397.29     18.22 o 
   2   9   0       16.25       15.50      7.81 o 
   3   9   0      646.28      648.18     19.91 o 
   4   9   0       61.35       67.88      9.40 o 
   5   9   0       39.78       35.23     10.69 o 
   6   9   0       45.66       51.26     24.03 o 
   7   9   0      209.92      164.83     50.70 o 
  -6  10   0       77.94       87.71     20.59 o 
  -5  10   0      224.74      240.57     16.53 o 
  -4  10   0       97.76      100.11     14.28 o 
  -3  10   0      195.72      189.15     12.26 o 
  -2  10   0      196.11      199.34     17.52 o 
  -1  10   0      271.59      278.16     18.00 o 
   0  10   0      113.00      112.19     12.65 o 
   1  10   0       51.48       47.47     31.74 o 
   2  10   0       39.69       54.68     12.49 o 
   3  10   0        1.89        7.15      7.59 o 
   4  10   0      327.41      308.80     16.60 o 
   5  10   0        0.25       19.97     12.84 o 
   6  10   0      156.28      152.54     48.43 o 
  -5  11   0       73.93       84.69     26.65 o 
  -4  11   0       53.73       54.42      9.19 o 
  -3  11   0       63.76       66.12     15.60 o 
  -2  11   0       19.22       17.82      7.11 o 
  -1  11   0       81.62      123.59     28.76 o 
   0  11   0        0.12       23.92     25.38 o 
   1  11   0      171.15      169.63     32.40 o 
   2  11   0       64.07       94.49     13.14 o 
   3  11   0       23.37       33.11     15.98 o 
   4  11   0       65.93       73.71     11.23 o 
   5  11   0       87.01       68.16     22.80 o 
  -4  12   0       37.72       40.41     14.15 o 
  -3  12   0       52.78       70.47     17.25 o 
  -2  12   0      150.69      198.57     28.89 o 
  -1  12   0        1.47       16.07     12.43 o 
   0  12   0      159.92      115.93     18.95 o 
   1  12   0       14.37       18.97     11.42 o 
   2  12   0      322.88      333.69     32.44 o 
   3  12   0       75.56      103.19     20.07 o 
   4  12   0       99.61       78.30     22.37 o 
  -2  13   0      298.61      302.44     28.92 o 
  -1  13   0      101.26      108.63     29.13 o 
   0  13   0       14.17       39.69     12.83 o 
   1  13   0       56.57       56.16     16.13 o 
   2  13   0       81.83       87.21     16.71 o 
   3  13   0      246.94      225.61     23.33 o 
  -2 -13   1        4.44        8.28     10.26 o 
  -1 -13   1        0.96       21.47     10.52 o 
   0 -13   1        1.50       18.36     10.46 o 
   1 -13   1       41.85       40.69     15.52 o 
  -4 -12   1      100.73      119.66     39.70 o 
  -3 -12   1       10.52       16.25      9.89 o 
  -2 -12   1      465.58      429.95     24.04 o 
  -1 -12   1      158.78      131.50     21.48 o 
   0 -12   1        6.27       24.99     12.85 o 
   1 -12   1       13.89       37.98     13.39 o 
   2 -12   1      158.73      111.55     19.97 o 
   3 -12   1        3.13       15.61     10.83 o 
  -5 -11   1       12.23       18.81     11.12 o 
  -4 -11   1        2.74        0.00     19.24 o 
  -3 -11   1       63.82       93.91     13.52 o 
  -2 -11   1        9.15       15.11      9.64 o 
  -1 -11   1      213.53      214.84     52.20 o 
   0 -11   1       28.44       32.67     22.37 o 
   1 -11   1      187.71      202.20     26.92 o 
   2 -11   1       16.53       11.61      6.74 o 
   3 -11   1      159.29      151.37     23.73 o 
   4 -11   1        0.13        0.73      6.03 o 
   5 -11   1       57.59       58.52     15.96 o 
  -6 -10   1       39.52       67.48     30.05 o 
  -5 -10   1        0.41        0.00     11.31 o 
  -4 -10   1      421.42      422.33     34.63 o 
  -3 -10   1      152.36      145.28     14.68 o 
  -2 -10   1        2.11       19.56      8.14 o 
  -1 -10   1        0.65        0.00     10.20 o 
   0 -10   1      903.27      883.47     19.84 o 
   1 -10   1      183.53      179.96     11.70 o 
   2 -10   1       49.63       33.78      7.71 o 
   3 -10   1       43.87       51.18     11.01 o 
   4 -10   1       58.07       69.43     12.65 o 
   5 -10   1      133.34      106.33     13.46 o 
   6 -10   1      181.24      186.57     47.02 o 
  -7  -9   1        3.58        7.19     15.36 o 
  -6  -9   1       87.13       90.71     23.48 o 
  -5  -9   1      399.96      441.02     81.06 o 
  -4  -9   1      324.27      280.88     10.58 o 
  -3  -9   1      832.73      834.12     17.92 o 
  -2  -9   1       37.27       38.65      4.52 o 
  -1  -9   1      281.54      292.96      7.15 o 
   0  -9   1      165.88      169.51      8.91 o 
   1  -9   1     1367.78     1384.61     30.40 o 
   2  -9   1      131.26      105.01     14.01 o 
   3  -9   1        2.55       14.78      7.71 o 
   4  -9   1       15.72       19.72      7.25 o 
   5  -9   1       86.39      101.39     13.59 o 
   6  -9   1      187.51      233.36     18.50 o 
  -7  -8   1       99.58       89.24     20.95 o 
  -6  -8   1       80.03      113.15     16.96 o 
  -5  -8   1       19.83       28.79     13.00 o 
  -4  -8   1      531.54      561.73     24.28 o 
  -3  -8   1       40.26       27.20      4.46 o 
  -2  -8   1       90.38       96.69     17.61 o 
  -1  -8   1       13.32       22.37      4.26 o 
   0  -8   1     1087.27     1138.14     28.44 o 
   1  -8   1       14.50       11.99      4.36 o 
   2  -8   1      465.28      473.82     22.80 o 
   3  -8   1        7.95       13.32      6.94 o 
   4  -8   1      116.69      103.49     12.20 o 
   5  -8   1       80.49       81.06     16.38 o 
   6  -8   1      134.61      153.63     20.46 o 
   7  -8   1        0.14        5.56     10.74 o 
  -8  -7   1      122.59      145.69     25.23 o 
  -7  -7   1       45.61       94.89     15.79 o 
  -6  -7   1       93.60       77.93     21.53 o 
  -5  -7   1      361.21      380.07     35.12 o 
  -4  -7   1       10.43       21.91      5.56 o 
  -3  -7   1      204.88      214.31      6.67 o 
  -2  -7   1      960.21      978.30     20.54 o 
  -1  -7   1       23.81       22.16      4.54 o 
   0  -7   1      689.94      696.60     15.31 o 
   1  -7   1      622.69      577.39     14.74 o 
   2  -7   1      410.86      376.34     23.89 o 
   3  -7   1      423.47      407.11     29.97 o 
   4  -7   1      147.28      138.52     13.86 o 
   5  -7   1      169.45      176.56     17.56 o 
   6  -7   1        4.88       21.13      6.81 o 
   7  -7   1       20.94       27.31     14.31 o 
  -8  -6   1       52.92       47.43     11.77 o 
  -7  -6   1      573.16      621.08     32.37 o 
  -6  -6   1       18.35       27.15     13.30 o 
  -5  -6   1        2.99       10.37      8.96 o 
  -4  -6   1       97.55       84.09      6.84 o 
  -3  -6   1      929.22      881.26     12.80 o 
  -2  -6   1      273.09      235.59      8.37 o 
  -1  -6   1      302.53      274.98      7.08 o 
   0  -6   1     1843.07     1922.16     30.21 o 
   1  -6   1        0.04       10.32      3.63 o 
   2  -6   1      618.03      590.26     15.65 o 
   3  -6   1       28.74       34.99      7.56 o 
   4  -6   1      395.86      377.49     17.26 o 
   5  -6   1      405.68      382.56     16.14 o 
   6  -6   1       20.09       31.31      7.30 o 
   7  -6   1        4.06        7.78     12.01 o 
   8  -6   1        7.23       17.48      9.65 o 
  -8  -5   1      302.31      321.98     25.23 o 
  -7  -5   1      144.72       95.05     26.52 o 
  -6  -5   1      253.46      240.51     20.53 o 
  -5  -5   1      167.06      189.43     19.05 o 
  -4  -5   1      285.92      296.63      9.98 o 
  -3  -5   1     1322.24     1286.41     19.56 o 
  -2  -5   1      411.93      417.73      8.66 o 
  -1  -5   1       17.54        8.01      3.95 o 
   0  -5   1      492.82      472.23     13.67 o 
   1  -5   1     2586.57     2542.39     43.76 o 
   2  -5   1      480.76      457.51     21.57 o 
   3  -5   1     1039.51     1030.38     21.99 o 
   4  -5   1      590.34      559.61     16.89 o 
   5  -5   1      517.70      495.39     12.09 o 
   6  -5   1       76.57       90.11      7.52 o 
   7  -5   1       83.31      114.66     19.87 o 
   8  -5   1      127.98      116.44     27.01 o 
  -9  -4   1       26.43       20.10     19.73 o 
  -8  -4   1      430.47      401.60     31.31 o 
  -7  -4   1        8.07       22.43     10.81 o 
  -6  -4   1      220.94      201.71     21.33 o 
  -5  -4   1      629.74      657.34     24.34 o 
  -4  -4   1     1488.58     1457.30     31.27 o 
  -3  -4   1      612.81      535.64     12.48 o 
  -2  -4   1     4219.21     4407.04     41.89 o 
  -1  -4   1     1705.91     1734.77     13.18 o 
   0  -4   1       34.26       23.44      4.48 o 
   1  -4   1     1417.25     1386.54     11.95 o 
   2  -4   1      509.90      454.60     16.32 o 
   3  -4   1      338.74      327.78     10.09 o 
   4  -4   1     1015.58      999.09     25.08 o 
   5  -4   1        9.57       17.05      3.89 o 
   6  -4   1      867.83      812.61     26.73 o 
   7  -4   1       15.29       20.54     14.50 o 
   8  -4   1      157.09      242.60     67.39 o 
   9  -4   1      188.49      239.65     23.77 o 
  -9  -3   1      137.88      138.53     21.26 o 
  -8  -3   1      184.84      211.83     43.45 o 
  -7  -3   1     1247.69     1188.90     38.75 o 
  -6  -3   1      118.11      132.66     17.38 o 
  -5  -3   1      640.03      611.94     30.45 o 
  -4  -3   1     2518.88     2468.46    118.28 o 
  -3  -3   1     2055.04     2098.90     14.84 o 
  -2  -3   1       69.94       76.19      4.54 o 
  -1  -3   1      568.36      552.07      8.11 o 
   0  -3   1      177.14      166.22      4.96 o 
   1  -3   1     4630.03     4675.61     33.17 o 
   2  -3   1      270.01      288.88      6.69 o 
   3  -3   1      540.85      510.15     12.00 o 
   4  -3   1      154.98      133.23      9.58 o 
   5  -3   1     1007.20      976.08     20.36 o 
   6  -3   1      244.73      270.22     31.13 o 
   7  -3   1      108.98       98.86     12.24 o 
   8  -3   1      184.91       95.70     34.94 o 
   9  -3   1      135.00      144.71     19.24 o 
  -9  -2   1      334.63      351.11     34.85 o 
  -8  -2   1      136.34      124.63     27.94 o 
  -7  -2   1       20.41       13.94     12.88 o 
  -6  -2   1      369.39      339.89      7.59 o 
  -5  -2   1      151.42      145.97      7.21 o 
  -4  -2   1     1879.28     1828.02     11.93 o 
  -3  -2   1     1338.81     1396.85     14.77 o 
  -2  -2   1     1266.10     1252.94     18.08 o 
  -1  -2   1      119.53      134.75      4.69 o 
   0  -2   1     4686.23     4655.38     23.08 o 
   1  -2   1    17675.59    17481.56    189.78 o 
   2  -2   1     3140.51     3165.65     18.75 o 
   3  -2   1     3433.88     3529.63     22.97 o 
   4  -2   1      254.04      224.79      9.34 o 
   5  -2   1      672.03      673.45     24.30 o 
   6  -2   1      990.18      957.72     30.54 o 
   7  -2   1       70.10       69.19     14.69 o 
   8  -2   1       35.34       45.64     11.16 o 
   9  -2   1       68.04       66.79     23.81 o 
  -9  -1   1        4.83       18.44     16.78 o 
  -8  -1   1      218.19      188.01     37.19 o 
  -7  -1   1       14.22       13.08      5.37 o 
  -6  -1   1        4.83        4.29      3.10 o 
  -5  -1   1      565.08      552.65     11.11 o 
  -4  -1   1      638.31      621.04     11.24 o 
  -3  -1   1     2032.86     2030.26     14.42 o 
  -2  -1   1      757.49      819.83     10.25 o 
  -1  -1   1      277.59      298.86      4.86 o 
   0  -1   1      212.69      244.78      4.26 o 
   1  -1   1     8956.04     8847.28     70.48 o 
   2  -1   1     3451.75     3559.27     22.10 o 
   3  -1   1       39.25       33.83      5.53 o 
   4  -1   1        4.57        5.28      2.20 o 
   5  -1   1      140.16      120.24      6.09 o 
   6  -1   1      249.59      227.50     14.50 o 
   7  -1   1      324.84      360.50     29.01 o 
   8  -1   1      209.09      230.72     20.22 o 
   9  -1   1        5.54      117.63     21.94 o 
  -9   0   1      228.62      213.38     61.03 o 
  -8   0   1      198.23      197.65     24.40 o 
  -7   0   1       39.93       27.31      8.57 o 
  -6   0   1      498.44      476.49      9.87 o 
  -5   0   1      160.67      123.21      6.17 o 
  -4   0   1     1954.33     1928.62     16.38 o 
  -3   0   1       59.93       64.87      5.27 o 
  -2   0   1      696.34      683.36      6.51 o 
  -1   0   1      655.93      659.80      7.31 o 
   1   0   1       18.04       28.41      1.68 o 
   2   0   1       14.25       13.36      2.54 o 
   3   0   1     4053.74     4026.05     24.30 o 
   4   0   1     1986.58     1808.36     14.85 o 
   5   0   1       34.43       27.10      4.07 o 
   6   0   1      160.70      149.43      6.13 o 
   7   0   1       55.22       59.36     10.96 o 
   8   0   1       72.97       75.48     13.63 o 
   9   0   1        4.81       46.52     26.73 o 
  -9   1   1      267.51      311.10     36.08 o 
  -8   1   1       86.34       96.28     36.97 o 
  -7   1   1      216.61      208.49      9.58 o 
  -6   1   1      446.45      473.95     11.45 o 
  -5   1   1     1957.62     1926.53     19.68 o 
  -4   1   1      326.21      352.43     10.32 o 
  -3   1   1       20.14       22.85      3.50 o 
  -2   1   1      695.66      678.44      8.50 o 
  -1   1   1      297.71      331.30      5.04 o 
   1   1   1     2797.02     2836.37     14.00 o 
   2   1   1       99.60      129.58      4.64 o 
   3   1   1     1213.59     1263.29     11.58 o 
   4   1   1      159.23      164.14     10.53 o 
   5   1   1     3060.95     3026.71     26.81 o 
   6   1   1      364.85      372.52      9.24 o 
   7   1   1        6.14       19.71      6.73 o 
   8   1   1       86.07       96.05     12.96 o 
   9   1   1      158.07      212.52     28.82 o 
  -9   2   1        0.42        0.00     19.11 o 
  -8   2   1       53.34       22.31     10.45 o 
  -7   2   1       40.73       44.92      6.94 o 
  -6   2   1      255.90      229.60      8.17 o 
  -5   2   1     1119.93     1065.96     21.07 o 
  -4   2   1      549.34      511.38     18.16 o 
  -3   2   1       34.05       29.81      4.76 o 
  -2   2   1     5374.90     5432.88     43.29 o 
  -1   2   1      398.59      394.54      6.46 o 
   0   2   1      632.57      682.95      6.32 o 
   1   2   1      837.81      870.75      6.35 o 
   2   2   1      793.78      744.27      8.97 o 
   3   2   1        1.02        3.13      2.48 o 
   4   2   1     5059.14     5153.20     31.63 o 
   5   2   1     1328.81     1358.68     13.94 o 
   6   2   1      495.01      512.84     10.78 o 
   7   2   1      125.82      124.87     12.61 o 
   8   2   1      183.26      220.94     26.43 o 
   9   2   1        0.18       22.86     17.27 o 
  -9   3   1       61.01       72.58     42.22 o 
  -8   3   1       10.86       29.26     14.84 o 
  -7   3   1      174.79      196.47     12.35 o 
  -6   3   1      291.92      313.16     11.80 o 
  -5   3   1      581.93      598.99     15.79 o 
  -4   3   1       42.59       36.70      5.49 o 
  -3   3   1      178.35      166.06      7.95 o 
  -2   3   1        1.66        7.61      3.25 o 
   0   3   1      829.57      856.93      8.84 o 
   1   3   1      180.12      190.72      6.35 o 
   2   3   1        0.14        4.66      1.78 o 
   3   3   1     5277.86     5648.37     52.21 o 
   4   3   1       82.69       89.98      6.13 o 
   5   3   1      312.11      304.14      9.18 o 
   6   3   1       17.43       20.10     10.00 o 
   7   3   1      442.50      455.55     14.62 o 
   8   3   1       16.05       21.77      9.04 o 
   9   3   1      414.89      429.16     37.37 o 
  -9   4   1       37.56       65.18     14.90 o 
  -8   4   1       25.12       34.99     26.61 o 
  -7   4   1       25.70       27.59      6.10 o 
  -6   4   1     1418.52     1347.19     27.12 o 
  -5   4   1      511.05      474.95     16.36 o 
  -4   4   1       29.44       49.08      6.90 o 
  -3   4   1      746.36      762.33     14.87 o 
  -2   4   1     1884.53     1842.56     14.57 o 
  -1   4   1      155.08      153.75      4.55 o 
   0   4   1     8614.84     8724.36    104.78 o 
   1   4   1        0.51        0.00      1.29 o 
   2   4   1      490.49      524.25      7.35 o 
   3   4   1      188.22      233.53      7.52 o 
   4   4   1     8255.88     8697.46     51.13 o 
   5   4   1        1.34       10.24      5.88 o 
   6   4   1        0.87        7.91      3.29 o 
   7   4   1        0.61       10.47      6.53 o 
   8   4   1      897.84      909.58     41.18 o 
   9   4   1        1.68       11.55     11.68 o 
  -8   5   1       23.48       24.46     10.79 o 
  -7   5   1      132.79      109.65     15.99 o 
  -6   5   1       78.28       77.72      8.45 o 
  -5   5   1      246.17      263.93     12.48 o 
  -4   5   1      336.93      320.67     12.68 o 
  -3   5   1      363.58      344.96     13.35 o 
  -2   5   1     3252.39     3193.96     24.86 o 
  -1   5   1     2375.89     2327.37     31.00 o 
   0   5   1       17.19       14.53      2.77 o 
   1   5   1      204.36      194.55     10.94 o 
   2   5   1       79.71       84.79      4.60 o 
   3   5   1      608.01      516.78      8.57 o 
   4   5   1      315.96      298.14      9.18 o 
   5   5   1       31.26       26.79      4.46 o 
   6   5   1       34.29       30.99      5.64 o 
   7   5   1      718.94      704.94     27.63 o 
   8   5   1        9.56        8.54     16.01 o 
   9   5   1      191.56      161.02     19.67 o 
  -8   6   1       65.57       56.03     22.52 o 
  -7   6   1       80.21       96.23     18.02 o 
  -6   6   1      685.33      679.50     26.59 o 
  -5   6   1      154.90      163.98     11.96 o 
  -4   6   1       81.58       98.80     10.28 o 
  -3   6   1      138.91      146.54     12.83 o 
  -2   6   1      379.04      371.83      9.97 o 
  -1   6   1      487.68      507.56     16.89 o 
   0   6   1       57.12       61.91      3.88 o 
   1   6   1        2.46       12.60      6.83 o 
   2   6   1     1379.73     1317.36     18.15 o 
   3   6   1       66.72       63.10      5.35 o 
   4   6   1      593.32      560.37     12.29 o 
   5   6   1        0.01        6.57      4.87 o 
   6   6   1      878.47      757.02     21.49 o 
   7   6   1       50.21       65.43     11.04 o 
   8   6   1      558.37      547.95     31.90 o 
  -8   7   1       33.87       26.91     10.73 o 
  -7   7   1       93.13      129.56     32.05 o 
  -6   7   1      131.31      116.48     17.64 o 
  -5   7   1       82.27       77.21      9.07 o 
  -4   7   1        7.57        0.21      6.92 o 
  -3   7   1      715.86      695.47     21.06 o 
  -2   7   1       48.63       40.82      6.43 o 
  -1   7   1     1409.46     1355.24     19.45 o 
   0   7   1      757.76      794.66     14.07 o 
   1   7   1       70.84       62.26     12.75 o 
   2   7   1       88.08       87.89      5.18 o 
   3   7   1     1994.84     2008.53     29.64 o 
   4   7   1        5.97        5.24      3.55 o 
   5   7   1       22.75       23.68      3.94 o 
   6   7   1        4.29        4.32      9.58 o 
   7   7   1      120.53      159.04     35.31 o 
   8   7   1       22.13       18.52      7.07 o 
  -7   8   1        0.34       17.17     11.28 o 
  -6   8   1       55.10       73.47      9.58 o 
  -5   8   1      241.77      218.33     12.19 o 
  -4   8   1       82.35       67.32     12.97 o 
  -3   8   1      137.76      140.20     10.92 o 
  -2   8   1     1010.84     1042.69     19.05 o 
  -1   8   1      157.46      142.55     18.97 o 
   0   8   1      218.60      218.47     12.16 o 
   1   8   1      502.74      477.23     20.44 o 
   2   8   1     1988.79     2004.95     41.77 o 
   3   8   1        5.77        5.64      2.77 o 
   4   8   1      346.19      322.29     16.78 o 
   5   8   1       83.53       69.85     10.18 o 
   6   8   1      344.85      327.57     33.89 o 
   7   8   1       10.12        6.33      7.41 o 
   8   8   1      244.30      225.52     18.91 o 
  -7   9   1      108.15      127.46     34.11 o 
  -6   9   1       57.63       71.91     19.73 o 
  -5   9   1       87.98       68.67     15.68 o 
  -4   9   1      275.20      275.00     12.60 o 
  -3   9   1      604.18      585.77     20.42 o 
  -2   9   1        1.20       21.23      8.57 o 
  -1   9   1       18.57       13.84      4.82 o 
   0   9   1      215.99      213.92      8.94 o 
   1   9   1      441.12      455.83     49.47 o 
   2   9   1       56.05       45.68     12.91 o 
   3   9   1      760.19      753.31     15.54 o 
   4   9   1        0.96        8.44     10.71 o 
   5   9   1      260.44      240.04     14.69 o 
   6   9   1       22.66       46.58     22.86 o 
   7   9   1      481.66      458.23    108.90 o 
  -6  10   1        8.42       11.55     11.74 o 
  -5  10   1      217.51      219.00     25.37 o 
  -4  10   1      249.22      248.56     15.88 o 
  -3  10   1      138.19      128.59     12.32 o 
  -2  10   1      206.08      281.41     12.27 o 
  -1  10   1      127.74      139.76     18.72 o 
   0  10   1      253.63      273.22     26.76 o 
   1  10   1        6.83       33.88     18.69 o 
   2  10   1      722.02      763.94     56.54 o 
   3  10   1      614.14      577.92     32.13 o 
   4  10   1        2.74        8.36      9.02 o 
   5  10   1        2.88       12.85      3.85 o 
   6  10   1      262.58      262.98     61.03 o 
   7  10   1        4.98       16.66     17.52 o 
  -5  11   1        0.34       14.73      7.44 o 
  -4  11   1        3.32       27.25     13.40 o 
  -3  11   1      257.35      254.97     16.57 o 
  -2  11   1      206.11      197.64     17.51 o 
  -1  11   1        3.20       11.75     10.78 o 
   0  11   1        4.65       31.47     13.13 o 
   1  11   1      814.49      835.70     29.96 o 
   2  11   1        1.71        8.79     10.32 o 
   3  11   1       38.52       57.96     17.40 o 
   4  11   1      651.42      654.04     67.42 o 
   5  11   1      111.88      112.34     39.52 o 
   6  11   1       75.88       93.66     31.16 o 
  -4  12   1       54.17       32.53     16.99 o 
  -3  12   1        5.72       17.06     29.10 o 
  -2  12   1       29.45       49.69     13.80 o 
  -1  12   1      128.50      138.06     18.02 o 
   0  12   1        2.24       19.17     14.34 o 
   1  12   1      180.14      219.07     24.19 o 
   2  12   1      186.38      184.01     25.14 o 
   3  12   1       27.47       10.06     13.34 o 
   4  12   1        4.85       18.75     10.36 o 
   5  12   1       10.76       11.43     13.15 o 
  -3  13   1       86.14      100.70     19.11 o 
  -2  13   1      144.76      197.23     21.42 o 
  -1  13   1        1.41       16.16     17.45 o 
   0  13   1        4.07       11.39     11.28 o 
   1  13   1       79.87       82.80     22.36 o 
   2  13   1       40.05       29.95     11.67 o 
   3  13   1       26.82       27.13     14.96 o 
   4  13   1        8.70        0.80     13.03 o 
   0  14   1       25.22       19.88     12.91 o 
   1  14   1        0.10        7.64     10.06 o 
  -3 -12   2        1.76       11.43     17.82 o 
  -2 -12   2       72.54       36.51     14.45 o 
  -1 -12   2      114.45       76.55     24.23 o 
   0 -12   2      138.76      166.02     22.84 o 
   1 -12   2        0.00        7.94     10.07 o 
   2 -12   2      137.49      156.24     37.86 o 
   3 -12   2        5.49       30.38     19.85 o 
  -4 -11   2        9.58       11.31     19.36 o 
  -3 -11   2      439.99      477.26     46.09 o 
  -2 -11   2        3.25       25.55     12.01 o 
  -1 -11   2       28.92       36.75     11.10 o 
   0 -11   2        1.50       19.19     11.25 o 
   1 -11   2      775.60      764.35     47.21 o 
   2 -11   2       15.68       48.19     31.34 o 
   3 -11   2       53.64       50.93     11.25 o 
   4 -11   2       21.65       32.27     10.34 o 
  -5 -10   2        6.74       57.22     21.08 o 
  -4 -10   2      566.36      598.04     72.77 o 
  -3 -10   2      174.40      152.18     31.25 o 
  -2 -10   2        9.13       15.45     10.13 o 
  -1 -10   2       14.62       41.55     11.49 o 
   0 -10   2      232.91      219.81     17.92 o 
   1 -10   2      137.20      101.18     17.30 o 
   2 -10   2      393.42      365.13     23.36 o 
   3 -10   2       26.33       11.61      7.08 o 
   4 -10   2       28.30       25.62      9.22 o 
   5 -10   2       14.09       12.49     10.83 o 
  -6  -9   2       96.08       76.39     16.84 o 
  -5  -9   2      315.84      345.08     67.73 o 
  -4  -9   2       16.60       17.70      6.53 o 
  -3  -9   2      756.43      702.85     16.60 o 
  -2  -9   2      479.83      486.49     14.95 o 
  -1  -9   2       99.90       84.90     12.97 o 
   0  -9   2      114.82      118.11     11.34 o 
   1  -9   2      950.68      979.83     45.79 o 
   2  -9   2       10.18       13.19     11.84 o 
   3  -9   2        5.57        0.58      6.48 o 
   4  -9   2        0.90       15.67      8.71 o 
   5  -9   2      290.05      288.74     16.24 o 
   6  -9   2       10.78       26.64      9.61 o 
  -7  -8   2       67.34       52.55     22.37 o 
  -6  -8   2       12.83        2.41      8.59 o 
  -5  -8   2        4.30       31.07     25.57 o 
  -4  -8   2      728.89      715.55     17.27 o 
  -3  -8   2      240.57      262.35     20.49 o 
  -2  -8   2       30.88       32.54      4.73 o 
  -1  -8   2        9.89       19.75      6.62 o 
   0  -8   2      469.15      492.16     15.10 o 
   1  -8   2      442.25      464.90     19.90 o 
   2  -8   2      869.34      867.51     34.24 o 
   3  -8   2       19.68       20.51      8.68 o 
   4  -8   2      265.15      283.57     14.28 o 
   5  -8   2        0.59       11.43      8.11 o 
   6  -8   2      331.17      393.54     80.88 o 
   7  -8   2        4.79       26.15     11.49 o 
  -7  -7   2       14.01        7.62      6.88 o 
  -6  -7   2      110.96      120.60     15.24 o 
  -5  -7   2      143.49      183.01     22.88 o 
  -4  -7   2       79.97       76.10     11.35 o 
  -3  -7   2      159.67      173.81      9.76 o 
  -2  -7   2       44.74       49.12      7.82 o 
  -1  -7   2      743.52      751.58     14.14 o 
   0  -7   2      261.94      273.79     11.26 o 
   1  -7   2      382.64      357.53     13.28 o 
   2  -7   2       12.48        0.61      5.19 o 
   3  -7   2      239.28      243.30     12.07 o 
   4  -7   2        1.54       19.04     10.13 o 
   5  -7   2     1038.81     1032.74     22.90 o 
   6  -7   2       50.33       56.52     16.80 o 
   7  -7   2      132.59      156.25     35.52 o 
  -8  -6   2        3.19        3.04      8.17 o 
  -7  -6   2      250.75      217.94     25.01 o 
  -6  -6   2      417.58      436.27     24.91 o 
  -5  -6   2        1.66        8.44     18.01 o 
  -4  -6   2      499.17      521.34     12.67 o 
  -3  -6   2      959.81      940.02     21.39 o 
  -2  -6   2      646.44      668.19     14.52 o 
  -1  -6   2       84.76      109.95      7.96 o 
   0  -6   2     2324.41     2400.03     28.85 o 
   1  -6   2        0.03        5.86      4.34 o 
   2  -6   2      341.14      345.95     24.96 o 
   3  -6   2        8.49       15.67      7.36 o 
   4  -6   2      331.41      305.14     34.54 o 
   5  -6   2      147.10      128.07     14.57 o 
   6  -6   2      241.63      207.10     28.55 o 
   7  -6   2       87.48       85.27     16.97 o 
   8  -6   2       87.10       85.70     14.58 o 
  -8  -5   2      224.89      191.21     53.04 o 
  -7  -5   2       14.66       22.06     14.20 o 
  -6  -5   2      399.75      361.15     19.29 o 
  -5  -5   2     1618.19     1612.99     50.82 o 
  -4  -5   2      515.26      451.98     18.81 o 
  -3  -5   2        9.22        5.22      3.43 o 
  -2  -5   2     3701.80     3926.63     26.73 o 
  -1  -5   2     3192.52     3222.75     27.97 o 
   0  -5   2        0.10        9.75      3.56 o 
   1  -5   2      448.53      432.60     12.33 o 
   2  -5   2       28.78       26.14      7.56 o 
   3  -5   2       79.10       75.62      7.51 o 
   4  -5   2      662.62      644.55     16.78 o 
   5  -5   2      251.65      259.28     12.32 o 
   6  -5   2       77.20       72.10     10.67 o 
   7  -5   2        6.85       12.05      8.55 o 
   8  -5   2        1.63       22.75     16.27 o 
  -8  -4   2       10.70       16.15      9.85 o 
  -7  -4   2       76.96      108.46     16.03 o 
  -6  -4   2      553.89      590.79     41.91 o 
  -5  -4   2      216.27      237.49     46.34 o 
  -4  -4   2       51.57       62.97     10.39 o 
  -3  -4   2     1927.29     1851.44     23.21 o 
  -2  -4   2      150.06      129.91      7.50 o 
  -1  -4   2        7.92       10.18      4.51 o 
   0  -4   2     3985.62     3940.60     26.56 o 
   1  -4   2      132.20      160.56      7.26 o 
   2  -4   2      363.68      359.98      9.12 o 
   3  -4   2      348.76      364.14     13.00 o 
   4  -4   2     1671.08     1598.70     19.92 o 
   5  -4   2       62.77       78.85     13.16 o 
   6  -4   2        2.31       15.89     12.91 o 
   7  -4   2        2.30        5.81     11.86 o 
   8  -4   2      121.27      127.31     21.90 o 
  -8  -3   2      241.52      259.01     27.51 o 
  -7  -3   2       97.44       75.28     16.52 o 
  -6  -3   2      352.70      308.32     40.22 o 
  -5  -3   2      236.63      199.43     42.38 o 
  -4  -3   2       19.19        1.50      7.67 o 
  -3  -3   2       10.36       32.54     16.32 o 
  -2  -3   2      146.54      158.21      8.04 o 
  -1  -3   2     5077.53     5049.19     26.97 o 
   0  -3   2      610.35      630.17     12.47 o 
   1  -3   2     1225.24     1180.71     12.17 o 
   2  -3   2     1607.34     1669.52     17.59 o 
   3  -3   2     1162.42     1167.82     20.87 o 
   4  -3   2      400.16      355.29     10.20 o 
   5  -3   2      251.86      263.88     21.51 o 
   6  -3   2      207.10      217.84     16.32 o 
   7  -3   2       10.88       24.25     10.62 o 
   8  -3   2       17.95       48.07     14.54 o 
   9  -3   2      131.30      201.77     20.94 o 
  -9  -2   2      212.94      271.46     46.58 o 
  -8  -2   2       15.88        9.51     15.70 o 
  -7  -2   2       61.89       68.79     11.94 o 
  -6  -2   2     1228.07     1249.01     52.45 o 
  -5  -2   2      241.77      225.90     35.98 o 
  -4  -2   2      539.69      553.13     33.65 o 
  -3  -2   2       22.84       53.91      9.17 o 
  -2  -2   2      403.43      377.11      6.00 o 
  -1  -2   2      237.65      230.27      6.74 o 
   0  -2   2     3161.04     3158.16     18.25 o 
   1  -2   2    14945.25    15601.13    122.19 o 
   2  -2   2      170.76      166.77      6.64 o 
   3  -2   2        7.54        2.93      5.02 o 
   4  -2   2     2301.46     2293.85     34.35 o 
   5  -2   2      178.70      156.56     43.85 o 
   6  -2   2       69.16       62.08     15.33 o 
   7  -2   2       49.21       52.88     27.01 o 
   8  -2   2      111.25      105.38     15.85 o 
   9  -2   2       35.30       40.45     12.03 o 
  -9  -1   2       25.31       32.08     18.25 o 
  -8  -1   2      291.04      340.80     81.77 o 
  -7  -1   2        0.93        0.00      9.53 o 
  -6  -1   2      305.53      283.44     11.15 o 
  -5  -1   2     1569.67     1652.02     22.68 o 
  -4  -1   2     5146.53     5276.31     30.62 o 
  -3  -1   2     4188.77     4452.09     40.94 o 
  -2  -1   2      630.00      679.95     10.65 o 
  -1  -1   2      282.63      302.03      7.46 o 
   0  -1   2     5033.44     5129.45     26.72 o 
   1  -1   2     3853.60     3855.18     20.55 o 
   2  -1   2     2434.79     2431.55     14.67 o 
   3  -1   2      981.56      928.40     23.89 o 
   4  -1   2       63.96       92.24     13.60 o 
   5  -1   2     1937.81     1899.08     82.66 o 
   6  -1   2      308.38      289.46     15.90 o 
   7  -1   2      709.48      623.13     28.10 o 
   8  -1   2      451.41      439.24     23.72 o 
   9  -1   2      111.93      147.73     18.47 o 
  -9   0   2      233.07      244.85     34.35 o 
  -8   0   2      205.57      271.10     65.15 o 
  -7   0   2        8.49        6.72      4.27 o 
  -6   0   2      141.10      134.99     10.37 o 
  -5   0   2     1612.84     1540.18     32.41 o 
  -4   0   2      465.27      481.80      7.58 o 
  -3   0   2      144.44      156.56      6.13 o 
  -2   0   2     2064.54     2083.58     13.37 o 
  -1   0   2     2550.08     2758.79     15.78 o 
   0   0   2     6115.79     6325.71     36.14 o 
   1   0   2        3.03        3.23      2.84 o 
   2   0   2    11614.55    11893.02    103.41 o 
   3   0   2      340.43      350.95     10.55 o 
   4   0   2     1523.47     1394.74     47.48 o 
   5   0   2      700.13      694.28     36.29 o 
   6   0   2      415.22      431.64     27.84 o 
   7   0   2       23.07       30.40     15.06 o 
   8   0   2      637.25      655.91     34.46 o 
   9   0   2        0.11       28.34     11.78 o 
  -9   1   2       30.65       90.53     30.91 o 
  -8   1   2       69.53       63.92     27.53 o 
  -7   1   2        0.48        8.63      4.90 o 
  -6   1   2       98.06      106.29     10.11 o 
  -5   1   2      861.44      865.44     14.15 o 
  -4   1   2     1390.60     1366.48     22.48 o 
  -3   1   2     2127.32     2083.59     18.62 o 
  -2   1   2     2523.03     2491.47     15.80 o 
  -1   1   2     3768.45     3677.80     19.64 o 
   0   1   2       67.53       85.84      3.54 o 
   1   1   2     6846.63     6710.40     44.51 o 
   2   1   2     6168.18     6374.55     52.45 o 
   3   1   2     2373.13     2347.93     21.69 o 
   4   1   2      815.57      779.77     10.00 o 
   5   1   2     1024.17     1000.88     25.97 o 
   6   1   2       10.70       19.38      3.91 o 
   7   1   2       64.10       67.03     14.22 o 
   8   1   2       45.47       46.54     13.27 o 
   9   1   2      193.89      162.68     27.53 o 
  -9   2   2      186.82      216.70     29.75 o 
  -8   2   2      136.04      124.52     28.19 o 
  -7   2   2       45.42       41.18      8.08 o 
  -6   2   2       80.37       79.40      8.53 o 
  -5   2   2     1498.99     1440.78     22.85 o 
  -4   2   2      355.73      341.28      7.40 o 
  -3   2   2      126.77      139.93      5.91 o 
  -2   2   2       71.38       59.61      4.34 o 
  -1   2   2     3435.97     3542.18     19.41 o 
   0   2   2     7719.73     7955.52     64.79 o 
   1   2   2     1047.76     1079.82     11.57 o 
   2   2   2        3.93        5.10      2.75 o 
   3   2   2       86.47       88.53      7.70 o 
   4   2   2      407.25      395.74      7.60 o 
   5   2   2     1220.39     1273.69     31.54 o 
   6   2   2      164.34      176.71     13.48 o 
   7   2   2      454.38      455.38     16.31 o 
   8   2   2       50.68       78.53     15.52 o 
   9   2   2      309.63      297.76     29.38 o 
  -9   3   2        1.23       26.92     19.42 o 
  -8   3   2       25.39       21.69     13.27 o 
  -7   3   2      334.04      339.94     19.37 o 
  -6   3   2       36.95       46.38     13.85 o 
  -5   3   2       29.97       22.42      5.43 o 
  -4   3   2      411.56      394.78     11.28 o 
  -3   3   2       17.77       24.75      5.67 o 
  -2   3   2     3287.66     3267.70     20.30 o 
  -1   3   2    11852.21    12042.03     60.56 o 
   0   3   2     6970.52     7022.70     36.96 o 
   1   3   2      414.49      415.10      6.39 o 
   2   3   2      928.64      904.23      8.28 o 
   3   3   2      646.25      628.44      8.19 o 
   4   3   2     1057.99      973.59     15.40 o 
   5   3   2     1115.74     1046.08     18.27 o 
   6   3   2      258.01      236.50      7.14 o 
   7   3   2       86.22       90.21     11.38 o 
   8   3   2        1.39        7.90      9.93 o 
   9   3   2       66.54       90.28     24.15 o 
  -8   4   2        3.81       23.41     21.23 o 
  -7   4   2      499.91      523.20     15.54 o 
  -6   4   2      834.19      859.67     27.87 o 
  -5   4   2      755.46      752.18     15.90 o 
  -4   4   2       75.09       89.61      6.40 o 
  -3   4   2      261.16      257.97      8.63 o 
  -2   4   2     1954.55     1876.16     14.86 o 
  -1   4   2     4865.99     4877.19     36.69 o 
   0   4   2      971.66     1023.12      8.41 o 
   1   4   2      343.27      331.89     10.45 o 
   2   4   2      573.65      563.84      7.60 o 
   3   4   2      204.11      182.46      5.28 o 
   4   4   2     3241.76     3394.42     24.27 o 
   5   4   2        0.73        2.95      3.10 o 
   6   4   2      417.37      456.75     10.03 o 
   7   4   2     1038.74      998.85     27.66 o 
   8   4   2      580.10      560.80     19.54 o 
   9   4   2       13.20       42.59     22.49 o 
  -8   5   2       18.17       13.54      9.74 o 
  -7   5   2       78.09       65.52     16.92 o 
  -6   5   2      840.62      817.30     33.70 o 
  -5   5   2      993.57     1009.57     24.25 o 
  -4   5   2       60.13       55.33     10.80 o 
  -3   5   2      806.02      822.05     18.99 o 
  -2   5   2      466.75      404.02      8.65 o 
  -1   5   2     4560.51     4485.81     29.27 o 
   0   5   2       47.51       53.21      4.09 o 
   1   5   2     1584.22     1533.44     29.55 o 
   2   5   2      171.38      171.17      7.98 o 
   3   5   2     3310.22     3434.92     42.94 o 
   4   5   2     1278.44     1220.26     19.92 o 
   5   5   2     1228.02     1273.63     19.28 o 
   6   5   2       86.48       60.17      9.82 o 
   7   5   2      339.69      339.31     16.26 o 
   8   5   2        7.29       14.36      7.41 o 
   9   5   2      364.86      325.36     29.81 o 
  -8   6   2       26.06       29.95     11.38 o 
  -7   6   2      155.81      185.98     21.39 o 
  -6   6   2      423.10      423.39     14.54 o 
  -5   6   2       88.80      117.95     20.33 o 
  -4   6   2      610.45      625.68     20.72 o 
  -3   6   2      130.79      131.56     13.22 o 
  -2   6   2    11111.04    11608.27     54.30 o 
  -1   6   2     2098.54     2170.31     31.80 o 
   0   6   2      103.72       93.25      7.32 o 
   1   6   2       19.08       13.69      7.36 o 
   2   6   2      412.25      379.08      8.05 o 
   3   6   2      924.47      962.86     18.87 o 
   4   6   2      309.76      280.88      9.64 o 
   5   6   2       35.22       23.14      6.11 o 
   6   6   2      153.94      146.39     14.03 o 
   7   6   2      180.99      179.39     35.46 o 
   8   6   2      383.43      348.79     24.26 o 
   9   6   2       28.02       19.24     14.14 o 
  -8   7   2        1.01        7.40     10.63 o 
  -7   7   2      169.45      166.34     18.57 o 
  -6   7   2      282.85      281.08     28.30 o 
  -5   7   2       16.66       19.74     11.19 o 
  -4   7   2      464.71      467.27     16.82 o 
  -3   7   2      703.84      684.07     33.86 o 
  -2   7   2      481.90      411.11     20.22 o 
  -1   7   2     3263.06     3336.53     51.23 o 
   0   7   2      119.07      139.04      8.81 o 
   1   7   2      134.74      155.68     28.06 o 
   2   7   2      227.09      220.12     14.34 o 
   3   7   2     1089.31     1021.14     18.70 o 
   4   7   2      423.56      428.28     20.27 o 
   5   7   2      236.44      246.42     10.60 o 
   6   7   2      118.47      123.34     15.36 o 
   7   7   2      182.63      209.03     21.75 o 
   8   7   2      171.97      192.05     55.40 o 
  -7   8   2       11.04       18.99     12.40 o 
  -6   8   2        0.36       13.93      8.16 o 
  -5   8   2      154.84      151.14     12.49 o 
  -4   8   2      404.83      365.73     13.99 o 
  -3   8   2     1137.97     1097.80     25.09 o 
  -2   8   2      689.65      693.14     15.78 o 
  -1   8   2      760.33      718.11     15.27 o 
   0   8   2       31.09       33.68     10.97 o 
   1   8   2      249.33      264.39     47.37 o 
   2   8   2      722.84      620.14     46.40 o 
   3   8   2       18.40       20.75      5.38 o 
   4   8   2      193.70      204.09     11.76 o 
   5   8   2       35.97       33.82      7.28 o 
   6   8   2       90.74       77.13     17.45 o 
   7   8   2       97.75       86.21     18.14 o 
   8   8   2      143.39      119.54     28.01 o 
  -7   9   2       18.29       13.76     12.26 o 
  -6   9   2        6.09       20.03     12.24 o 
  -5   9   2      105.99      113.91     11.72 o 
  -4   9   2      102.40      112.32     10.19 o 
  -3   9   2        1.77        9.98     17.22 o 
  -2   9   2      113.58      126.20     12.39 o 
  -1   9   2       26.00       27.69      6.27 o 
   0   9   2       11.17       26.50     13.71 o 
   1   9   2     1553.81     1580.47     40.15 o 
   2   9   2     1011.87     1063.86     37.69 o 
   3   9   2     1074.88     1103.69     35.10 o 
   4   9   2       32.42       35.55     10.52 o 
   5   9   2        4.49        9.84      4.88 o 
   6   9   2       24.82        9.02      4.26 o 
   7   9   2      673.40      757.59     35.28 o 
  -6  10   2       16.56       15.72     10.34 o 
  -5  10   2       85.85       84.12     17.90 o 
  -4  10   2       58.92       75.89     10.89 o 
  -3  10   2      108.40      112.11     11.11 o 
  -2  10   2      484.82      535.72     29.81 o 
  -1  10   2        6.75        8.55      3.99 o 
   0  10   2        8.92       30.39     13.18 o 
   1  10   2       40.03       51.97     13.07 o 
   2  10   2     1998.81     1976.08     46.43 o 
   3  10   2      113.57      126.23     22.59 o 
   4  10   2       52.29       57.55     15.67 o 
   5  10   2        7.69       16.90      5.24 o 
   6  10   2      269.56      299.48     51.26 o 
   7  10   2        8.86        0.00      7.62 o 
  -5  11   2       45.87       36.72     16.80 o 
  -4  11   2       21.69       24.69      8.14 o 
  -3  11   2      205.61      210.11     23.61 o 
  -2  11   2      163.24      144.15     16.89 o 
  -1  11   2       23.30       37.67      7.98 o 
   0  11   2       14.80       23.14     13.49 o 
   1  11   2      269.03      320.14     58.11 o 
   2  11   2      154.28      149.73     18.11 o 
   3  11   2      235.56      189.90     26.16 o 
   4  11   2       22.20       27.84     12.37 o 
   5  11   2       48.90       68.74     18.31 o 
   6  11   2       17.06       17.82     14.63 o 
  -4  12   2      100.23      109.04     16.96 o 
  -3  12   2        0.82       13.76     12.38 o 
  -2  12   2        0.44       31.17     34.45 o 
  -1  12   2      203.27      207.66     46.92 o 
   0  12   2        5.60        9.72      9.71 o 
   1  12   2        0.29        7.55     10.97 o 
   2  12   2      110.94      110.86     14.73 o 
   3  12   2       57.91       59.62     18.86 o 
   4  12   2       44.36       47.39     16.60 o 
   5  12   2      105.49      114.56     44.37 o 
  -3  13   2       31.91       67.87     14.14 o 
  -2  13   2        7.93       45.61     15.27 o 
  -1  13   2        7.55       33.88     14.29 o 
   0  13   2       81.90       58.20     24.83 o 
   1  13   2      141.66      164.84     40.71 o 
   2  13   2       30.68       59.04     17.90 o 
   3  13   2       53.66       44.53     11.75 o 
   4  13   2        0.63       15.82     15.55 o 
  -1  14   2       21.42       38.77     16.34 o 
   0  14   2      200.71      209.77     29.01 o 
   1  14   2       30.71       57.78     17.66 o 
   2  14   2      106.14      152.34     33.46 o 
  -1 -12   3       21.95       36.37     14.14 o 
   0 -12   3      189.43      209.63     40.10 o 
   1 -12   3       18.35       31.50     11.52 o 
   2 -12   3       52.61       68.47     17.00 o 
  -3 -11   3      287.44      243.80     90.16 o 
  -2 -11   3      188.38      160.48     18.32 o 
  -1 -11   3        0.74       16.89      7.57 o 
   0 -11   3       46.02       62.09     12.82 o 
   1 -11   3      669.52      699.81     81.71 o 
   2 -11   3       45.00       53.12     16.18 o 
   3 -11   3       53.66       54.90     31.84 o 
   4 -11   3       29.72       48.95     25.75 o 
  -5 -10   3       11.34       13.58     20.16 o 
  -4 -10   3      144.50      234.15     62.63 o 
  -3 -10   3      169.52      162.94     29.90 o 
  -2 -10   3      362.25      353.93     28.59 o 
  -1 -10   3       84.70       98.25     14.58 o 
   0 -10   3        4.35       20.40     11.77 o 
   1 -10   3       67.28       84.60     18.75 o 
   2 -10   3      705.50      614.42     44.86 o 
   3 -10   3        4.63        9.95      8.52 o 
   4 -10   3       28.51       49.88     11.61 o 
   5 -10   3       10.97       16.05      8.42 o 
  -6  -9   3       14.79       38.78     36.69 o 
  -5  -9   3       40.99       42.65     33.56 o 
  -4  -9   3       34.80       54.64     25.01 o 
  -3  -9   3       39.51       37.57     10.18 o 
  -2  -9   3       84.03       68.72     11.15 o 
  -1  -9   3       80.84       88.37     15.33 o 
   0  -9   3       20.99       32.96      7.76 o 
   1  -9   3      386.87      440.07     35.38 o 
   2  -9   3       78.86       68.24     10.04 o 
   3  -9   3      236.68      187.86     30.94 o 
   4  -9   3        1.25       14.72     11.32 o 
   5  -9   3       90.18       98.43     21.24 o 
   6  -9   3        8.70       25.04     11.15 o 
  -6  -8   3       14.20       39.65     17.95 o 
  -5  -8   3       22.07       18.12      9.79 o 
  -4  -8   3      639.12      607.76     38.14 o 
  -3  -8   3      119.65       97.65     12.93 o 
  -2  -8   3       61.14       67.59      9.05 o 
  -1  -8   3       47.85       40.04      8.57 o 
   0  -8   3      624.50      627.64     24.36 o 
   1  -8   3       73.12       81.58     15.69 o 
   2  -8   3       21.20       29.12      9.20 o 
   3  -8   3        3.13       10.89      7.43 o 
   4  -8   3      335.54      331.25     22.43 o 
   5  -8   3        0.01       11.99      8.14 o 
   6  -8   3      247.95      318.54     48.86 o 
   7  -8   3        0.49       13.73     23.08 o 
  -6  -7   3       62.63       57.28     13.79 o 
  -5  -7   3      431.47      446.45     24.51 o 
  -4  -7   3      884.90      855.14     14.92 o 
  -3  -7   3      380.53      358.59     15.77 o 
  -2  -7   3       10.05       10.28     11.80 o 
  -1  -7   3        8.56        7.70      8.02 o 
   0  -7   3      176.81      214.09     18.76 o 
   1  -7   3     1201.65     1133.80     26.80 o 
   2  -7   3        4.33       21.43      6.11 o 
   3  -7   3       11.13       12.08      6.30 o 
   4  -7   3       47.38       28.93      9.07 o 
   5  -7   3      673.22      713.12     32.02 o 
   6  -7   3       14.71       19.23     20.13 o 
   7  -7   3       97.36      100.37     17.98 o 
  -7  -6   3      111.70      138.46     28.92 o 
  -6  -6   3      169.86      122.53     16.97 o 
  -5  -6   3      390.21      454.75     29.81 o 
  -4  -6   3      772.40      738.53     31.73 o 
  -3  -6   3     1549.28     1466.23     24.67 o 
  -2  -6   3       14.78       16.30      4.61 o 
  -1  -6   3      180.51      154.28     12.30 o 
   0  -6   3     1520.94     1491.28     42.35 o 
   1  -6   3      188.48      218.48     12.42 o 
   2  -6   3       54.65       47.14     11.38 o 
   3  -6   3       61.00       74.82     12.91 o 
   4  -6   3      650.75      641.98     40.60 o 
   5  -6   3      253.71      245.15     11.68 o 
   6  -6   3       61.05      103.49     16.02 o 
   7  -6   3       17.13       36.01     17.64 o 
   8  -6   3       49.13       22.51     12.09 o 
  -8  -5   3       81.60      107.10     28.98 o 
  -7  -5   3        9.74       10.27     12.27 o 
  -6  -5   3      177.52      206.82     19.21 o 
  -5  -5   3     1897.73     1886.03     62.41 o 
  -4  -5   3       74.51       64.05     27.59 o 
  -3  -5   3        5.37        7.42      3.05 o 
  -2  -5   3      659.87      698.25     16.82 o 
  -1  -5   3     1785.73     1791.69     30.71 o 
   0  -5   3       65.39       81.22      6.03 o 
   1  -5   3     1584.79     1545.75     32.59 o 
   2  -5   3      133.84      143.23     22.92 o 
   3  -5   3      128.64      116.25      8.77 o 
   4  -5   3        7.50       12.45      4.21 o 
   5  -5   3      775.94      773.43     21.45 o 
   6  -5   3       27.09       13.56     21.39 o 
   7  -5   3       29.03       53.11     14.28 o 
   8  -5   3       25.18       24.62      8.76 o 
  -8  -4   3       19.49       49.94     27.47 o 
  -7  -4   3      181.26      198.26     35.74 o 
  -6  -4   3       72.72       74.56     26.79 o 
  -5  -4   3       18.68       17.81     28.02 o 
  -4  -4   3      125.65      106.51     19.30 o 
  -3  -4   3       26.37       34.11      5.99 o 
  -2  -4   3     1241.97     1214.66     32.12 o 
  -1  -4   3      420.53      406.63      8.52 o 
   0  -4   3     3198.09     3074.32     22.15 o 
   1  -4   3       61.30       66.78      9.26 o 
   2  -4   3       37.50       33.46      6.65 o 
   3  -4   3       20.36       23.59      4.82 o 
   4  -4   3     2658.65     2729.64     28.89 o 
   5  -4   3       13.85       12.04     10.49 o 
   6  -4   3       73.83       78.04     18.94 o 
   7  -4   3       36.63       33.59     12.82 o 
   8  -4   3      126.96      113.47     43.94 o 
  -8  -3   3       15.70       12.18      8.91 o 
  -7  -3   3       87.38       83.94     21.23 o 
  -6  -3   3       50.76       52.64     12.36 o 
  -5  -3   3      923.72      981.58     63.82 o 
  -4  -3   3      517.79      556.80     30.18 o 
  -3  -3   3      290.27      297.35     22.71 o 
  -2  -3   3      319.25      295.91      7.18 o 
  -1  -3   3     3514.62     3526.82     24.49 o 
   0  -3   3     1716.98     1800.58     14.94 o 
   1  -3   3      123.14      147.19      8.19 o 
   2  -3   3      829.28      854.47     12.53 o 
   3  -3   3      851.39      811.12     18.39 o 
   4  -3   3      321.43      342.65     11.04 o 
   5  -3   3     1629.53     1634.64     68.92 o 
   6  -3   3      129.69      147.86     28.49 o 
   7  -3   3       78.19       89.61     17.08 o 
   8  -3   3       78.85      116.07     46.52 o 
   9  -3   3      338.64      346.31     24.39 o 
  -8  -2   3        4.72        4.81      6.53 o 
  -7  -2   3      189.17      208.50     37.40 o 
  -6  -2   3     1788.31     1733.37     54.96 o 
  -5  -2   3       63.44       81.76     18.94 o 
  -4  -2   3      106.95      102.43     35.37 o 
  -3  -2   3     1612.71     1627.92     66.04 o 
  -2  -2   3     3036.87     3055.21     20.80 o 
  -1  -2   3      343.29      346.12      7.94 o 
   0  -2   3       83.80       94.01      5.26 o 
   1  -2   3     4864.81     5134.01     28.10 o 
   2  -2   3      218.07      223.04      6.62 o 
   3  -2   3      740.57      732.46     15.95 o 
   4  -2   3     1656.83     1691.39     33.97 o 
   5  -2   3       54.58       44.73     15.36 o 
   6  -2   3       17.89       28.87     28.82 o 
   7  -2   3      104.40      108.27     40.75 o 
   8  -2   3      157.89      166.42     40.75 o 
   9  -2   3       49.90       42.77     15.70 o 
  -8  -1   3      298.94      310.69     29.91 o 
  -7  -1   3      137.09      107.55     25.64 o 
  -6  -1   3      174.34      187.06     38.13 o 
  -5  -1   3      465.98      478.57     23.76 o 
  -4  -1   3     3820.60     3890.19     84.29 o 
  -3  -1   3       96.07      152.73     29.68 o 
  -2  -1   3        4.64        4.14      2.30 o 
  -1  -1   3    10663.58    11467.02    131.41 o 
   0  -1   3      120.15      126.58      8.37 o 
   1  -1   3     1574.56     1506.11     11.97 o 
   2  -1   3     1448.16     1504.38     11.86 o 
   3  -1   3     1760.49     1594.40     26.50 o 
   4  -1   3      191.18      245.12     43.59 o 
   5  -1   3       12.39       23.49     12.41 o 
   6  -1   3      285.42      293.01     18.90 o 
   7  -1   3      247.36      239.09     55.19 o 
   8  -1   3       30.72       40.28     16.41 o 
   9  -1   3       27.29       29.90     12.91 o 
  -9   0   3      317.45      195.56     89.17 o 
  -8   0   3       19.31       26.06     13.71 o 
  -7   0   3      149.15      162.34     24.82 o 
  -6   0   3        1.73        8.29      4.88 o 
  -5   0   3        5.55       13.18      8.33 o 
  -4   0   3      160.06      180.52      8.56 o 
  -3   0   3      890.02      885.34     13.75 o 
  -2   0   3     7160.22     7085.68     58.20 o 
  -1   0   3       41.34       43.27      6.18 o 
   0   0   3        1.82       11.89      3.91 o 
   1   0   3       86.32       85.11      6.91 o 
   2   0   3     9015.15     9374.86     65.10 o 
   3   0   3      355.06      367.80      8.58 o 
   4   0   3      587.85      556.13     35.38 o 
   5   0   3      316.30      344.55     22.07 o 
   6   0   3       65.19       86.96     16.22 o 
   7   0   3        4.78       18.25     11.46 o 
   8   0   3      716.93      794.45     39.92 o 
   9   0   3      164.39      175.56     35.77 o 
  -9   1   3        4.14       45.79     31.10 o 
  -8   1   3       25.48       37.66     28.98 o 
  -7   1   3      216.36      200.78     14.80 o 
  -6   1   3      321.15      317.33      8.57 o 
  -5   1   3       55.45       65.55      7.13 o 
  -4   1   3       20.72       21.63      5.02 o 
  -3   1   3      159.50      140.37      7.71 o 
  -2   1   3       45.49       49.12      4.39 o 
  -1   1   3     4119.44     4122.61     29.32 o 
   0   1   3      478.05      518.36      8.56 o 
   1   1   3      619.79      602.15      8.21 o 
   2   1   3      229.08      243.28      6.87 o 
   3   1   3     7278.97     7627.00     40.03 o 
   4   1   3       21.33       15.11      4.88 o 
   5   1   3       18.86       17.16      3.71 o 
   6   1   3       13.49        4.94      9.38 o 
   7   1   3      966.57      911.53     63.09 o 
   8   1   3        8.03       19.35     10.47 o 
   9   1   3       47.73       83.03     29.65 o 
  -9   2   3       43.74       66.37     23.72 o 
  -8   2   3       83.95      162.00     30.91 o 
  -7   2   3       67.31       70.08     11.79 o 
  -6   2   3      373.34      396.60     19.97 o 
  -5   2   3     2397.48     2435.02     36.62 o 
  -4   2   3      143.76      141.36      7.53 o 
  -3   2   3       30.04       41.67      4.10 o 
  -2   2   3     3722.33     3753.12     21.73 o 
  -1   2   3    15814.83    15798.86     86.72 o 
   0   2   3     1043.65     1031.63      9.71 o 
   1   2   3      163.10      184.59      6.09 o 
   2   2   3     2547.95     2573.77     20.33 o 
   3   2   3      569.85      589.22      8.56 o 
   4   2   3     3560.50     3705.74     24.37 o 
   5   2   3      913.08      876.57     18.90 o 
   6   2   3      123.58      122.43      7.39 o 
   7   2   3      284.31      283.09      8.45 o 
   8   2   3      453.11      459.13     19.57 o 
   9   2   3       75.79      102.70     24.71 o 
  -8   3   3        6.12        6.45     17.52 o 
  -7   3   3      286.40      307.27     12.15 o 
  -6   3   3      584.92      575.51     21.62 o 
  -5   3   3      125.70      115.59     11.85 o 
  -4   3   3     1296.67     1313.31     20.93 o 
  -3   3   3        1.90       12.51      4.92 o 
  -2   3   3      959.68     1009.42     10.88 o 
  -1   3   3     2175.13     2115.66     14.66 o 
   0   3   3    20729.27    21131.24    137.62 o 
   1   3   3     9760.44     9548.51     73.67 o 
   2   3   3      178.29      185.55      5.70 o 
   3   3   3     1524.99     1574.91     14.25 o 
   4   3   3     1122.10     1132.03     16.95 o 
   5   3   3     1834.23     2111.40     45.94 o 
   6   3   3        1.48        3.89      3.20 o 
   7   3   3      492.86      498.32     13.87 o 
   8   3   3       22.89       16.98     10.12 o 
   9   3   3       47.73       52.48     24.52 o 
  -8   4   3       58.10       72.27     25.44 o 
  -7   4   3      158.88      172.87     23.63 o 
  -6   4   3      106.32      102.07      9.92 o 
  -5   4   3     1171.81     1172.48     28.00 o 
  -4   4   3      464.21      437.42     22.55 o 
  -3   4   3       38.02       23.75      6.56 o 
  -2   4   3       33.75       23.53      5.04 o 
  -1   4   3     1323.90     1257.16     11.03 o 
   0   4   3      424.01      398.86     10.12 o 
   1   4   3      209.48      214.34      7.31 o 
   2   4   3     2695.54     2645.81     16.64 o 
   3   4   3      909.84      862.09     12.31 o 
   4   4   3      182.82      188.97      6.90 o 
   5   4   3      280.46      275.48      8.64 o 
   6   4   3     1402.78     1399.91     29.43 o 
   7   4   3       44.84       68.37     16.64 o 
   8   4   3      367.76      351.66     13.94 o 
   9   4   3       61.82      101.90     20.90 o 
  -8   5   3        0.87       24.17      9.45 o 
  -7   5   3        0.18       11.51      5.47 o 
  -6   5   3      880.43      917.88     36.02 o 
  -5   5   3      227.08      223.36     14.14 o 
  -4   5   3       21.15       16.63      8.99 o 
  -3   5   3        2.43        8.01      7.29 o 
  -2   5   3      455.14      456.05     14.18 o 
  -1   5   3     2060.83     2020.93     17.34 o 
   0   5   3     2032.73     2064.62     19.44 o 
   1   5   3      150.05      163.46      5.97 o 
   2   5   3      157.63      158.08      5.13 o 
   3   5   3        3.83       11.58      3.78 o 
   4   5   3      415.29      369.34     11.37 o 
   5   5   3       34.42       18.03      5.48 o 
   6   5   3      359.42      361.96     17.82 o 
   7   5   3      369.94      367.98     24.42 o 
   8   5   3      137.11      149.47     21.32 o 
   9   5   3      164.23      186.71     22.68 o 
  -8   6   3        2.95       11.56      9.96 o 
  -7   6   3       25.96       40.46     11.31 o 
  -6   6   3       20.70       12.91      8.74 o 
  -5   6   3      473.23      493.53     17.54 o 
  -4   6   3      728.20      772.31     19.90 o 
  -3   6   3      370.15      405.38     14.97 o 
  -2   6   3      744.72      790.86     16.32 o 
  -1   6   3     2320.67     2324.17     19.99 o 
   0   6   3      991.58     1017.19     15.36 o 
   1   6   3      155.24      156.72     16.78 o 
   2   6   3      160.63      131.75      7.81 o 
   3   6   3     2711.86     2719.95     22.29 o 
   4   6   3      585.77      543.92     13.63 o 
   5   6   3        0.60       13.06      8.63 o 
   6   6   3        1.55       14.71      6.12 o 
   7   6   3        5.28       25.50      6.46 o 
   8   6   3       29.58       15.59     10.91 o 
   9   6   3       10.05       35.09     13.77 o 
  -8   7   3        5.33        9.30     10.54 o 
  -7   7   3       22.41       43.01     13.08 o 
  -6   7   3      184.94      184.95     12.44 o 
  -5   7   3       49.80       41.64      8.84 o 
  -4   7   3        3.06        8.73      8.18 o 
  -3   7   3      836.14      866.46     23.02 o 
  -2   7   3     1475.17     1420.36     22.21 o 
  -1   7   3      247.83      207.65     10.53 o 
   0   7   3       31.46       31.29      4.20 o 
   1   7   3      846.66      805.32     24.73 o 
   2   7   3     1344.76     1384.43     34.50 o 
   3   7   3       56.12       44.65      5.53 o 
   4   7   3      578.92      552.84     16.44 o 
   5   7   3      504.78      487.71     19.23 o 
   6   7   3       29.36       27.77      6.51 o 
   7   7   3       76.21      116.82     19.60 o 
   8   7   3      360.79      353.06     29.62 o 
  -7   8   3      183.01      204.35     29.70 o 
  -6   8   3       19.21       28.00      7.55 o 
  -5   8   3        9.41       28.62      7.56 o 
  -4   8   3      172.60      164.16     17.22 o 
  -3   8   3      309.58      317.26     13.65 o 
  -2   8   3      499.74      464.95     23.49 o 
  -1   8   3      394.06      349.14     15.06 o 
   0   8   3      958.48     1051.53     23.34 o 
   1   8   3      204.20      178.42     16.77 o 
   2   8   3     2237.85     2310.30     49.57 o 
   3   8   3     2624.91     2635.99     34.48 o 
   4   8   3      388.69      396.71     10.09 o 
   5   8   3      122.00      129.69     10.66 o 
   6   8   3       97.14       82.63     15.48 o 
   7   8   3      130.85      163.70     36.26 o 
   8   8   3      157.72      137.44     38.00 o 
  -7   9   3        8.25       21.15     12.78 o 
  -6   9   3       59.05      108.12     24.66 o 
  -5   9   3        5.44        3.89      7.71 o 
  -4   9   3        3.37        2.29      9.29 o 
  -3   9   3      696.66      659.04     21.19 o 
  -2   9   3      982.67      989.40     29.11 o 
  -1   9   3       48.99       43.30      6.33 o 
   0   9   3       45.94       49.96     13.21 o 
   1   9   3      409.59      483.71     23.61 o 
   2   9   3      475.29      432.08     23.97 o 
   3   9   3      512.45      592.48     29.70 o 
   4   9   3       30.64       20.95      7.35 o 
   5   9   3      870.17      829.76     27.53 o 
   6   9   3        4.15        9.58      6.37 o 
   7   9   3      222.78      168.89     65.27 o 
   8   9   3       61.41       82.66     38.23 o 
  -6  10   3        7.15       21.03      8.94 o 
  -5  10   3        2.02       21.35      9.54 o 
  -4  10   3       43.07       56.95     11.15 o 
  -3  10   3      354.90      349.60     20.96 o 
  -2  10   3      278.28      289.49     23.88 o 
  -1  10   3       39.91       39.43      7.44 o 
   0  10   3       16.96       35.65     14.82 o 
   1  10   3       41.44       54.51     12.54 o 
   2  10   3     1125.56     1103.25     77.90 o 
   3  10   3      866.39      878.08     40.07 o 
   4  10   3       49.89       53.84     16.25 o 
   5  10   3       36.61       45.86     15.03 o 
   6  10   3      386.21      306.76     52.24 o 
   7  10   3      157.37      115.54     39.46 o 
  -5  11   3       30.19       41.66     10.14 o 
  -4  11   3       58.35       44.70     13.00 o 
  -3  11   3      131.36      123.38     20.69 o 
  -2  11   3      273.40      321.99     22.07 o 
  -1  11   3        1.89        4.47     11.96 o 
   0  11   3        3.87       18.49     27.69 o 
   1  11   3       14.69       19.35     10.98 o 
   2  11   3       36.25       28.42     10.84 o 
   3  11   3      282.07      247.58     31.86 o 
   4  11   3        0.58       17.83     10.97 o 
   5  11   3        0.51        6.62      6.79 o 
   6  11   3      292.92      260.83     63.79 o 
  -5  12   3       51.25       45.87     18.81 o 
  -4  12   3        0.91        8.16      8.09 o 
  -3  12   3       57.94       91.50     22.52 o 
  -2  12   3        4.55        2.65     12.15 o 
  -1  12   3       52.06       38.63     15.65 o 
   0  12   3       29.88       30.87     14.57 o 
   1  12   3      122.73      133.40     16.60 o 
   2  12   3      113.84      128.56     18.82 o 
   3  12   3        9.31        9.40     16.59 o 
   4  12   3        3.82       10.75      5.63 o 
   5  12   3       10.74       22.59     12.37 o 
   6  12   3      176.33      156.90     68.59 o 
  -3  13   3       35.81       26.11     29.50 o 
  -2  13   3        5.62       21.40     15.24 o 
  -1  13   3       16.69       17.47     12.05 o 
   0  13   3      191.91      201.61     44.96 o 
   1  13   3      147.36      227.83     26.61 o 
   2  13   3        1.40       20.30     11.93 o 
   3  13   3        1.87       14.47     11.60 o 
   4  13   3        4.82       19.70      8.31 o 
   5  13   3      113.84      127.89     44.56 o 
  -2  14   3       11.27       18.48     11.64 o 
  -1  14   3        6.29        8.73     11.56 o 
   0  14   3       41.26       39.37     14.23 o 
   1  14   3      261.86      267.01     21.68 o 
   2  14   3       99.54      124.59     37.24 o 
   3  14   3        2.94       15.16     10.62 o 
  -2 -11   4       21.00       19.40      7.63 o 
  -1 -11   4       47.86       62.26     13.92 o 
   0 -11   4        5.12       16.81     10.32 o 
   1 -11   4       77.88      116.55     21.18 o 
   2 -11   4      120.86      132.89     22.89 o 
   3 -11   4       44.52       45.66     20.99 o 
  -4 -10   4      133.62      169.99     45.97 o 
  -3 -10   4      200.90      169.68     64.10 o 
  -2 -10   4      292.94      317.73     22.00 o 
  -1 -10   4      142.26      111.63     24.58 o 
   0 -10   4      148.76      156.12     22.57 o 
   1 -10   4       37.54       49.78     15.98 o 
   2 -10   4      361.47      305.76     22.28 o 
   3 -10   4       18.45       28.45     10.16 o 
   4 -10   4      117.21       65.27     17.28 o 
  -5  -9   4        0.87        8.85     10.63 o 
  -4  -9   4      186.50      213.87     54.64 o 
  -3  -9   4      329.83      310.33     16.62 o 
  -2  -9   4       46.85       59.90     16.54 o 
  -1  -9   4      513.33      541.74     16.59 o 
   0  -9   4       60.47       61.84     13.23 o 
   1  -9   4      118.75      116.49     20.72 o 
   2  -9   4      113.06       98.99     14.83 o 
   3  -9   4      193.77      208.76     18.15 o 
   4  -9   4       36.18       29.62     14.15 o 
   5  -9   4      157.44      179.32     21.10 o 
  -6  -8   4       20.30       11.25     12.35 o 
  -5  -8   4       74.10       64.16     11.83 o 
  -4  -8   4       61.93       74.58     15.11 o 
  -3  -8   4      282.91      316.26     17.12 o 
  -2  -8   4        0.80        9.59      5.60 o 
  -1  -8   4       14.28       10.60     12.38 o 
   0  -8   4      241.40      203.77     16.93 o 
   1  -8   4      273.83      287.93     15.75 o 
   2  -8   4       24.56       30.08      8.77 o 
   3  -8   4       11.20       16.78      9.02 o 
   4  -8   4      124.11      133.82     22.32 o 
   5  -8   4       30.07       30.55      8.59 o 
   6  -8   4       67.19       83.33     15.16 o 
  -6  -7   4       29.81       24.40     18.07 o 
  -5  -7   4       50.38       81.88     22.55 o 
  -4  -7   4      841.55      852.40     43.67 o 
  -3  -7   4      132.78      135.13     13.88 o 
  -2  -7   4        0.37       14.76      7.80 o 
  -1  -7   4       22.02       15.20      4.75 o 
   0  -7   4      147.38      145.33     19.05 o 
   1  -7   4      603.75      560.03     45.25 o 
   2  -7   4       62.68       76.82     11.99 o 
   3  -7   4       30.69       29.29      6.34 o 
   4  -7   4       11.74       14.95      6.82 o 
   5  -7   4      375.89      351.95     18.96 o 
   6  -7   4       48.03       41.32     12.22 o 
   7  -7   4       53.66       44.90     16.18 o 
  -7  -6   4        0.68       10.36     15.70 o 
  -6  -6   4        1.58       17.95     10.91 o 
  -5  -6   4      456.66      452.96     25.54 o 
  -4  -6   4       66.56      103.38     27.84 o 
  -3  -6   4        0.92        6.40      4.11 o 
  -2  -6   4      217.76      224.41     18.81 o 
  -1  -6   4      503.77      559.63     23.24 o 
   0  -6   4      552.80      546.11     22.54 o 
   1  -6   4      513.19      550.86     19.32 o 
   2  -6   4     1197.41     1167.91     41.26 o 
   3  -6   4      130.22       97.58     12.94 o 
   4  -6   4       29.22       43.66      9.15 o 
   5  -6   4      173.39      176.85     22.74 o 
   6  -6   4      224.96      290.93     24.34 o 
   7  -6   4       49.44       34.65     12.39 o 
  -7  -5   4        5.83        5.48     11.19 o 
  -6  -5   4      103.29      100.24     16.12 o 
  -5  -5   4      841.91      893.41     26.46 o 
  -4  -5   4      336.19      284.79     18.76 o 
  -3  -5   4        0.80        9.81      4.05 o 
  -2  -5   4      114.09      123.03     12.01 o 
  -1  -5   4     1969.38     2073.85     36.84 o 
   0  -5   4     3525.48     3696.57     54.84 o 
   1  -5   4       57.99       35.13      8.17 o 
   2  -5   4       17.94       21.64      6.23 o 
   3  -5   4      688.03      735.46     65.75 o 
   4  -5   4        1.32       14.76      5.10 o 
   5  -5   4      455.46      474.47     31.97 o 
   6  -5   4      140.37      131.04     24.94 o 
   7  -5   4       12.82       29.36     18.56 o 
   8  -5   4       28.13       41.42     16.38 o 
  -8  -4   4        5.54       11.84      9.68 o 
  -7  -4   4       14.22        8.08     13.46 o 
  -6  -4   4      500.14      490.24     41.58 o 
  -5  -4   4     1334.23     1306.38    111.58 o 
  -4  -4   4     1064.85     1065.27     45.11 o 
  -3  -4   4      137.64      133.54      7.07 o 
  -2  -4   4       14.17       10.88      4.18 o 
  -1  -4   4     1104.71     1132.68     26.11 o 
   0  -4   4     3459.12     3489.61     34.58 o 
   1  -4   4      516.75      536.41     16.62 o 
   2  -4   4      265.89      272.33     31.79 o 
   3  -4   4       19.31       27.31      5.98 o 
   4  -4   4      491.88      498.06     14.14 o 
   5  -4   4        3.13       11.29      3.67 o 
   6  -4   4        5.48       23.66      8.36 o 
   7  -4   4        1.76        9.22     21.14 o 
   8  -4   4       19.77       17.56     17.58 o 
  -8  -3   4        1.83       23.81     13.45 o 
  -7  -3   4        0.89        8.42     10.54 o 
  -6  -3   4      320.76      346.14     47.97 o 
  -5  -3   4     1073.54     1052.72     35.61 o 
  -4  -3   4     1095.05     1208.14     45.68 o 
  -3  -3   4      453.25      490.96     28.09 o 
  -2  -3   4      160.48      140.06      7.36 o 
  -1  -3   4     1723.06     1606.56     29.87 o 
   0  -3   4     1443.76     1417.78     14.39 o 
   1  -3   4      709.91      765.48     21.99 o 
   2  -3   4      117.29      134.33      8.88 o 
   3  -3   4      748.75      714.70     17.15 o 
   4  -3   4      541.04      579.10     15.80 o 
   5  -3   4      284.13      287.70     17.67 o 
   6  -3   4      121.79      144.19     21.81 o 
   7  -3   4        0.98        6.89     12.25 o 
   8  -3   4       67.25       76.28     23.42 o 
   9  -3   4       51.02       60.26     19.20 o 
  -8  -2   4       85.35       69.83     15.07 o 
  -7  -2   4       10.77       39.63     28.21 o 
  -6  -2   4      282.31      304.36     20.21 o 
  -5  -2   4       20.30       13.14      8.11 o 
  -4  -2   4      110.59      151.33     25.11 o 
  -3  -2   4      113.41      117.93     21.35 o 
  -2  -2   4       79.20       60.07      9.13 o 
  -1  -2   4       23.14       13.78      4.36 o 
   0  -2   4     1986.77     2097.61     17.56 o 
   1  -2   4      540.59      566.40      8.61 o 
   2  -2   4      793.94      817.29     18.23 o 
   3  -2   4     4053.33     4116.10     34.16 o 
   4  -2   4     3407.37     3462.92     32.25 o 
   5  -2   4      276.34      278.48     51.08 o 
   6  -2   4       77.59       83.51     20.86 o 
   7  -2   4       29.87       86.16     25.26 o 
   8  -2   4      584.44      509.52     54.44 o 
   9  -2   4      214.79      191.24     18.78 o 
  -8  -1   4      124.62      130.21     19.96 o 
  -7  -1   4        0.74        0.00      8.19 o 
  -6  -1   4       32.78       37.40     27.93 o 
  -5  -1   4      105.86      123.48     13.88 o 
  -4  -1   4       80.35       88.31     19.85 o 
  -3  -1   4      824.62      897.72     18.25 o 
  -2  -1   4      527.08      460.53      8.97 o 
  -1  -1   4     7297.68     7349.97     54.47 o 
   0  -1   4       12.82        7.72      4.19 o 
   1  -1   4       55.92       45.31      5.27 o 
   2  -1   4      330.30      311.32     10.15 o 
   3  -1   4     5484.03     5567.65     43.46 o 
   4  -1   4     2551.10     2757.57     46.94 o 
   5  -1   4      776.20      704.50     32.97 o 
   6  -1   4        2.57        3.69      9.86 o 
   7  -1   4      295.25      282.11     20.79 o 
   8  -1   4        3.63       34.92     13.38 o 
   9  -1   4      270.40      301.00     54.76 o 
  -8   0   4        6.43       13.84      9.63 o 
  -7   0   4      530.25      514.86     22.77 o 
  -6   0   4      510.84      483.55     11.78 o 
  -5   0   4      406.52      386.76     15.56 o 
  -4   0   4       52.19       44.91      5.60 o 
  -3   0   4     1109.87     1041.89     17.46 o 
  -2   0   4     3234.25     3245.76     33.77 o 
  -1   0   4     2263.78     2344.99     16.31 o 
   0   0   4      206.77      234.97      7.35 o 
   1   0   4      255.90      276.34      9.83 o 
   2   0   4     2218.66     2208.47     15.61 o 
   3   0   4        4.66       19.82      3.84 o 
   4   0   4     2591.74     2518.72     19.91 o 
   5   0   4      478.03      511.39     23.85 o 
   6   0   4       53.73       42.76     16.35 o 
   7   0   4      135.30      106.92     13.78 o 
   8   0   4      534.61      578.59     43.45 o 
   9   0   4        5.08       35.38     13.42 o 
  -8   1   4      259.55      257.19     31.17 o 
  -7   1   4      529.31      596.51     24.24 o 
  -6   1   4      718.28      710.29     21.78 o 
  -5   1   4       30.35       27.88      5.80 o 
  -4   1   4     1454.97     1509.50     19.68 o 
  -3   1   4      819.94      790.30     17.04 o 
  -2   1   4     1081.74     1053.74     14.97 o 
  -1   1   4      636.33      661.96     11.12 o 
   0   1   4      662.31      603.78     10.22 o 
   1   1   4     6244.64     6286.58     35.38 o 
   2   1   4       84.31      108.29      5.48 o 
   3   1   4     2238.29     2244.99     18.62 o 
   4   1   4       50.95       46.42      6.10 o 
   5   1   4       38.74       26.51     12.35 o 
   6   1   4      678.96      697.95     26.09 o 
   7   1   4      648.17      641.79     31.76 o 
   8   1   4      141.15      107.03     27.26 o 
   9   1   4      149.66      165.67     20.37 o 
  -8   2   4       45.59       52.99     38.32 o 
  -7   2   4      221.50      206.04     14.52 o 
  -6   2   4       58.73       68.35     12.60 o 
  -5   2   4      872.82      852.90     18.11 o 
  -4   2   4      578.99      593.75     13.87 o 
  -3   2   4      252.86      240.48      7.55 o 
  -2   2   4     3969.09     3996.07     27.48 o 
  -1   2   4        2.84        2.88      4.06 o 
   0   2   4       26.17       34.53      6.31 o 
   1   2   4       69.23       72.34      6.23 o 
   2   2   4     2023.84     1985.26     14.51 o 
   3   2   4      122.61      111.53      5.38 o 
   4   2   4       63.75      103.52      8.54 o 
   5   2   4      273.54      274.90      9.25 o 
   6   2   4       61.74       63.22      6.39 o 
   7   2   4      861.38      882.02     60.14 o 
   8   2   4      787.07      830.77     32.78 o 
   9   2   4       29.23       60.24     13.49 o 
  -8   3   4        2.46       23.78     24.71 o 
  -7   3   4       59.21       46.89      8.37 o 
  -6   3   4       83.23       66.03     13.85 o 
  -5   3   4      159.85      139.27     13.39 o 
  -4   3   4      850.03      901.51     24.90 o 
  -3   3   4     1111.38     1034.76     18.98 o 
  -2   3   4      266.34      260.91      7.72 o 
  -1   3   4      177.94      174.90      5.65 o 
   0   3   4     8096.86     7994.17     43.50 o 
   1   3   4     2769.53     2716.55     18.87 o 
   2   3   4      158.05      198.39      7.33 o 
   3   3   4     3576.24     3775.34     32.07 o 
   4   3   4       79.67       74.28      8.12 o 
   5   3   4      138.33      127.44      8.70 o 
   6   3   4       28.98       35.50      6.32 o 
   7   3   4      756.97      794.97     43.93 o 
   8   3   4      486.18      494.16     42.94 o 
   9   3   4       65.89       69.88     25.26 o 
  -8   4   4      105.93      140.68     32.20 o 
  -7   4   4       58.74       43.65      7.83 o 
  -6   4   4      115.69      119.12      9.74 o 
  -5   4   4      456.45      418.35     14.16 o 
  -4   4   4      179.55      159.63     12.70 o 
  -3   4   4     1717.51     1797.48     22.24 o 
  -2   4   4      610.62      554.93     13.66 o 
  -1   4   4     3183.78     3197.30     26.90 o 
   0   4   4      269.85      277.33      6.92 o 
   1   4   4     6011.72     5949.85     34.71 o 
   2   4   4     8170.57     8620.90     50.02 o 
   3   4   4      190.55      158.26      8.67 o 
   4   4   4      114.84      147.62      9.40 o 
   5   4   4       45.83       33.16      5.64 o 
   6   4   4     1645.98     1747.26     32.15 o 
   7   4   4       71.57       88.25     10.24 o 
   8   4   4       15.83       21.59     11.17 o 
   9   4   4       47.73       65.88     21.26 o 
  -8   5   4       10.01       17.30      8.70 o 
  -7   5   4      530.00      482.71     20.33 o 
  -6   5   4      479.02      504.96     31.02 o 
  -5   5   4        3.94       30.86     10.91 o 
  -4   5   4      191.85      177.42     11.97 o 
  -3   5   4     2455.16     2521.00     33.65 o 
  -2   5   4     4393.22     4432.85     39.09 o 
  -1   5   4      347.70      342.11      8.52 o 
   0   5   4     1649.32     1629.92     19.99 o 
   1   5   4      453.47      431.86      7.84 o 
   2   5   4       41.28       45.69      5.73 o 
   3   5   4     1849.25     2026.89     19.15 o 
   4   5   4      433.62      411.52     14.04 o 
   5   5   4        2.70       14.73      6.54 o 
   6   5   4       90.64       82.63     16.10 o 
   7   5   4      339.15      326.01     16.58 o 
   8   5   4        1.98        9.13     12.01 o 
   9   5   4       25.52       53.71     14.81 o 
  -8   6   4       21.54        6.23      8.89 o 
  -7   6   4      198.28      224.19     18.32 o 
  -6   6   4       98.56       84.35     16.01 o 
  -5   6   4      219.87      213.12     14.69 o 
  -4   6   4      212.07      210.63     14.90 o 
  -3   6   4      386.42      417.93     26.34 o 
  -2   6   4     2028.65     1930.41     29.31 o 
  -1   6   4     1948.12     1918.92     20.79 o 
   0   6   4      832.42      783.07     18.66 o 
   1   6   4      364.01      344.98      7.11 o 
   2   6   4      657.97      597.88     11.63 o 
   3   6   4     2207.37     2275.85     21.32 o 
   4   6   4      166.80      192.08     10.79 o 
   5   6   4        8.94        9.60     15.98 o 
   6   6   4      829.04      848.45     22.84 o 
   7   6   4        7.72       12.86      6.41 o 
   8   6   4        0.51        0.00     11.80 o 
   9   6   4       61.94       82.11     20.22 o 
  -7   7   4       15.20       31.47      8.24 o 
  -6   7   4      248.36      240.50     17.36 o 
  -5   7   4       60.65       56.70     14.23 o 
  -4   7   4        3.32        9.69      8.03 o 
  -3   7   4        6.96       17.02      8.93 o 
  -2   7   4       33.97       21.21      7.51 o 
  -1   7   4      232.48      259.46      8.81 o 
   0   7   4        8.07       12.09      4.47 o 
   1   7   4     1164.93     1130.32     18.10 o 
   2   7   4      821.50      856.63     21.23 o 
   3   7   4        6.80        4.19      3.48 o 
   4   7   4     2003.01     2033.82     29.57 o 
   5   7   4     1486.02     1495.06     33.66 o 
   6   7   4      274.82      273.92     19.44 o 
   7   7   4      358.40      341.50     27.98 o 
   8   7   4      256.30      237.66     18.68 o 
  -7   8   4      154.05      118.95     17.67 o 
  -6   8   4       37.47       33.07      9.28 o 
  -5   8   4       13.13       11.17      9.34 o 
  -4   8   4       45.73       45.83     18.47 o 
  -3   8   4      462.43      481.19     26.98 o 
  -2   8   4        8.49       22.55      9.43 o 
  -1   8   4      884.26      830.00     18.05 o 
   0   8   4      247.31      243.92     13.57 o 
   1   8   4        1.64       12.66     12.39 o 
   2   8   4       29.21       22.10      7.94 o 
   3   8   4     1647.45     1724.75     24.15 o 
   4   8   4      154.32      131.14     10.68 o 
   5   8   4       33.73       32.58     11.40 o 
   6   8   4      783.84      768.03     24.16 o 
   7   8   4      750.36      723.99     29.44 o 
   8   8   4       23.86       19.95     14.50 o 
  -7   9   4        8.51       38.51     13.47 o 
  -6   9   4      330.39      354.01     17.53 o 
  -5   9   4        7.04       27.26     12.12 o 
  -4   9   4      186.36      193.39     29.89 o 
  -3   9   4       70.36       63.59      8.54 o 
  -2   9   4     1518.52     1554.16     32.26 o 
  -1   9   4      127.16      101.34      7.97 o 
   0   9   4        1.33        5.75      4.40 o 
   1   9   4      435.99      406.81     21.88 o 
   2   9   4      304.91      308.17     17.72 o 
   3   9   4      308.62      305.68     23.09 o 
   4   9   4      258.68      228.02      6.76 o 
   5   9   4       14.67        9.11      7.73 o 
   6   9   4       67.47       42.27      8.16 o 
   7   9   4        4.02        0.00      6.97 o 
   8   9   4       56.62       55.62     16.53 o 
  -6  10   4        3.30       36.36     13.61 o 
  -5  10   4        0.77       14.29      8.51 o 
  -4  10   4       42.56       53.13     14.41 o 
  -3  10   4      560.71      518.24     21.51 o 
  -2  10   4        1.42       17.85     11.22 o 
  -1  10   4      183.97      180.98     11.52 o 
   0  10   4      460.23      437.92     22.96 o 
   1  10   4      141.68      158.38     17.27 o 
   2  10   4      278.02      301.70     72.89 o 
   3  10   4       83.61       87.27     19.27 o 
   4  10   4      474.95      538.71     25.97 o 
   5  10   4       33.78       22.04     11.06 o 
   6  10   4       66.77       75.93     24.98 o 
   7  10   4      133.77      146.88     62.38 o 
  -5  11   4       15.64       23.83     16.88 o 
  -4  11   4        1.15       27.73      9.72 o 
  -3  11   4        6.83       26.68      8.52 o 
  -2  11   4       81.39       99.28     12.86 o 
  -1  11   4       45.71       51.53      8.45 o 
   0  11   4        5.85       20.49     12.58 o 
   1  11   4      176.19      158.69     16.35 o 
   2  11   4      917.32      958.96     55.62 o 
   3  11   4      584.74      562.57     21.94 o 
   4  11   4       29.47       22.41     16.63 o 
   5  11   4      126.76      115.52     22.43 o 
   6  11   4      187.63      157.30     30.96 o 
   7  11   4       76.93       52.24     19.85 o 
  -5  12   4        7.95       17.44     12.89 o 
  -4  12   4       71.65       77.73     11.33 o 
  -3  12   4      241.83      287.32     27.87 o 
  -2  12   4        0.15       15.03      6.00 o 
  -1  12   4        3.62       35.85     22.12 o 
   0  12   4        2.06       26.82     14.81 o 
   1  12   4      329.99      335.66     20.87 o 
   2  12   4        6.00       18.57     20.96 o 
   3  12   4      153.66      162.04     20.82 o 
   4  12   4      488.14      474.84     27.95 o 
   5  12   4        3.65       15.94     11.80 o 
   6  12   4       56.19       61.64     26.98 o 
  -4  13   4      158.49      211.19     54.85 o 
  -3  13   4        8.87       35.82     23.23 o 
  -1  13   4        0.31       13.55     16.78 o 
   0  13   4      104.41      152.59     29.65 o 
   1  13   4        0.39       12.78     14.44 o 
   2  13   4      540.98      549.84     37.40 o 
   3  13   4       58.85       23.79     18.28 o 
   4  13   4       25.29       42.83     12.21 o 
   5  13   4      104.04       79.23     18.78 o 
  -2  14   4        0.27       15.78      9.54 o 
  -1  14   4        0.28       18.37     18.74 o 
   0  14   4       21.90       20.97     13.00 o 
   1  14   4      110.68      115.28     19.57 o 
   2  14   4        1.76       20.85      9.81 o 
   3  14   4        9.34       14.50     12.85 o 
   0 -11   5        5.11       11.67      7.11 o 
   1 -11   5       23.20       18.26     13.74 o 
  -3 -10   5      146.25      138.71     37.73 o 
  -2 -10   5      143.15      133.80     50.73 o 
  -1 -10   5       26.66       39.20     12.17 o 
   0 -10   5      298.86      321.26     25.60 o 
   1 -10   5        9.16       20.30     10.58 o 
   2 -10   5        2.48       16.14     10.83 o 
   3 -10   5        0.27        9.99      5.44 o 
  -4  -9   5      131.78      132.75     53.47 o 
  -3  -9   5       10.07       14.26     14.01 o 
  -2  -9   5      100.03      151.93     21.36 o 
  -1  -9   5      330.30      392.35     24.60 o 
   0  -9   5       12.06       13.59      6.43 o 
   1  -9   5      182.22      156.26     15.62 o 
   2  -9   5        7.96       13.83      9.03 o 
   3  -9   5      236.74      253.21     35.91 o 
   4  -9   5        5.67        7.40      6.25 o 
   5  -9   5        7.37       11.73     17.82 o 
  -5  -8   5        7.50       10.04     13.76 o 
  -4  -8   5       42.60       43.73     13.89 o 
  -3  -8   5      128.84      139.70     18.09 o 
  -2  -8   5       19.71       46.83      8.11 o 
  -1  -8   5       51.09       45.47     15.96 o 
   0  -8   5        7.41       14.37      7.34 o 
   1  -8   5      524.58      507.91     26.55 o 
   2  -8   5       96.75      114.49     12.31 o 
   3  -8   5       13.70       15.42      6.23 o 
   4  -8   5      656.72      633.05     36.67 o 
   5  -8   5       16.88       46.29     29.78 o 
   6  -8   5        5.49       21.36     10.28 o 
  -6  -7   5       12.06       31.43     13.70 o 
  -5  -7   5       77.81       79.70     23.91 o 
  -4  -7   5      609.02      610.40     35.20 o 
  -3  -7   5       31.10       21.78      7.49 o 
  -2  -7   5      209.55      203.54     15.46 o 
  -1  -7   5      178.82      204.71     31.42 o 
   0  -7   5      475.69      450.84     32.72 o 
   1  -7   5        1.33        6.45      5.91 o 
   2  -7   5      184.71      203.49     21.60 o 
   3  -7   5      282.34      322.23     22.43 o 
   4  -7   5       12.31       26.30     10.90 o 
   5  -7   5      441.04      518.67     40.96 o 
   6  -7   5       79.38       72.54     18.80 o 
  -6  -6   5        8.42       24.58      9.95 o 
  -5  -6   5      463.64      484.43     52.33 o 
  -4  -6   5      847.34      802.79     45.48 o 
  -3  -6   5      368.63      375.76     16.19 o 
  -2  -6   5      286.64      312.38     22.94 o 
  -1  -6   5       44.74       48.74      8.11 o 
   0  -6   5      126.89      122.95     15.15 o 
   1  -6   5      841.42      827.52     50.61 o 
   2  -6   5      174.29      211.03     20.63 o 
   3  -6   5       74.14       82.27     13.45 o 
   4  -6   5      356.30      371.03     17.57 o 
   5  -6   5      203.11      190.72     26.68 o 
   6  -6   5      268.79      236.70     30.85 o 
   7  -6   5        2.07       24.77     13.13 o 
  -7  -5   5       75.43       72.66     22.59 o 
  -6  -5   5      103.73      137.10     23.75 o 
  -5  -5   5       59.03       55.47     13.53 o 
  -4  -5   5     1643.49     1701.07     67.20 o 
  -3  -5   5     1119.18     1122.11     27.82 o 
  -2  -5   5      119.22      114.49     10.03 o 
  -1  -5   5      663.31      696.43     24.54 o 
   0  -5   5     1619.74     1494.70     40.04 o 
   1  -5   5      185.12      186.49     16.50 o 
   2  -5   5       15.47        7.32      8.81 o 
   3  -5   5      165.76      171.42     19.10 o 
   4  -5   5      301.22      300.74     23.14 o 
   5  -5   5       80.23       74.43     16.33 o 
   6  -5   5       65.61       70.71     17.79 o 
   7  -5   5       90.07       75.96     17.01 o 
   8  -5   5        4.65       36.54     29.10 o 
  -7  -4   5       17.09       27.36     11.59 o 
  -6  -4   5       10.79        3.57      8.91 o 
  -5  -4   5      940.47      973.66     28.13 o 
  -4  -4   5      110.93      128.85     19.24 o 
  -3  -4   5      482.77      464.92      9.69 o 
  -2  -4   5      204.62      220.34     13.85 o 
  -1  -4   5      202.32      178.81     12.61 o 
   0  -4   5      770.16      750.23     21.71 o 
   1  -4   5      124.31      105.97     19.79 o 
   2  -4   5       17.95       28.47      8.99 o 
   3  -4   5       24.89       31.19      8.18 o 
   4  -4   5       65.42       66.97      7.63 o 
   5  -4   5      641.57      658.80     21.45 o 
   6  -4   5       14.35       13.75     23.97 o 
   7  -4   5        1.67       30.01     15.38 o 
   8  -4   5       51.69      100.28     51.69 o 
  -7  -3   5       27.12       27.22      9.80 o 
  -6  -3   5      250.25      282.16     69.17 o 
  -5  -3   5        0.38        7.24     11.56 o 
  -4  -3   5       46.57       56.60     22.74 o 
  -3  -3   5        1.03        7.06      3.73 o 
  -2  -3   5      976.43     1130.39     31.31 o 
  -1  -3   5      383.55      361.89     14.86 o 
   0  -3   5     2263.30     2211.98     59.20 o 
   1  -3   5     1699.96     1789.38     24.00 o 
   2  -3   5       40.24       49.61     12.54 o 
   3  -3   5       53.27       71.76     10.91 o 
   4  -3   5      263.32      245.13     24.85 o 
   5  -3   5      242.74      242.29     10.49 o 
   6  -3   5       91.44       88.19     28.98 o 
   7  -3   5       40.08       28.02     15.43 o 
   8  -3   5       12.85       36.08     12.55 o 
  -8  -2   5        3.47        5.64     12.21 o 
  -7  -2   5       11.50        9.00     10.67 o 
  -6  -2   5       17.57       26.16     13.85 o 
  -5  -2   5      326.54      308.71     18.26 o 
  -4  -2   5        9.38        3.07     11.77 o 
  -3  -2   5       77.74       67.95      8.45 o 
  -2  -2   5      127.26      126.70     10.42 o 
  -1  -2   5     7710.33     8240.23     68.09 o 
   0  -2   5      441.73      395.28     11.12 o 
   1  -2   5        2.80        8.30      6.66 o 
   2  -2   5     3665.20     3931.36     55.11 o 
   3  -2   5     1159.37     1044.62     22.51 o 
   4  -2   5      788.69      767.78     15.75 o 
   5  -2   5      229.46      194.43     24.11 o 
   6  -2   5      466.61      458.49     23.14 o 
   7  -2   5       94.30      117.14     20.63 o 
   8  -2   5      114.17      138.15     17.60 o 
   9  -2   5       39.58       52.46     16.19 o 
  -8  -1   5        0.69       25.65     11.36 o 
  -7  -1   5      228.83      239.38     43.29 o 
  -6  -1   5      811.12      910.06     54.76 o 
  -5  -1   5      117.15      118.33     28.68 o 
  -4  -1   5       67.41       73.00     13.61 o 
  -3  -1   5        1.49        6.11      6.85 o 
  -2  -1   5     1048.33     1009.91     20.84 o 
  -1  -1   5     2370.84     2386.61     23.03 o 
   0  -1   5     4650.80     4860.71     71.49 o 
   1  -1   5      145.35      152.90      9.72 o 
   2  -1   5       29.05       28.94      7.42 o 
   3  -1   5     3295.89     3140.10     29.89 o 
   4  -1   5     2484.62     2563.06     32.98 o 
   5  -1   5      310.77      336.43     72.77 o 
   6  -1   5       14.96       15.42     12.70 o 
   7  -1   5      280.24      314.71     25.51 o 
   8  -1   5      168.48      169.36     26.73 o 
   9  -1   5      129.33      166.44     56.82 o 
  -8   0   5        0.27        6.92      7.67 o 
  -7   0   5      767.50      768.68     36.43 o 
  -6   0   5      972.71      979.59     28.81 o 
  -5   0   5      658.36      651.84     22.82 o 
  -4   0   5        1.12        5.76      5.25 o 
  -3   0   5      164.65      216.85     14.92 o 
  -2   0   5      785.81      784.70     16.85 o 
  -1   0   5     1740.99     1579.75     23.56 o 
   0   0   5      379.29      358.47      7.32 o 
   1   0   5      136.45      164.79      5.72 o 
   2   0   5      874.31      892.68     12.90 o 
   3   0   5     2329.45     2251.38     36.00 o 
   4   0   5      621.91      542.73     23.86 o 
   5   0   5       99.93      100.65     23.60 o 
   6   0   5        4.18       19.55      9.81 o 
   7   0   5      192.49      183.73     22.59 o 
   8   0   5      170.52      179.59     29.24 o 
   9   0   5      139.18      192.05     20.03 o 
  -8   1   5       54.43       55.19     30.36 o 
  -7   1   5       77.07      109.63     18.17 o 
  -6   1   5     1504.17     1500.10     24.20 o 
  -5   1   5       19.82       21.33      5.75 o 
  -4   1   5      267.39      263.05      8.75 o 
  -3   1   5       11.36        7.25      3.60 o 
  -2   1   5       87.23       60.43      6.79 o 
  -1   1   5     1452.53     1594.32     18.87 o 
   0   1   5      149.40      148.66      8.51 o 
   1   1   5      523.37      548.88     16.11 o 
   2   1   5      972.17      976.13     17.82 o 
   3   1   5     2533.12     2565.58     37.94 o 
   4   1   5      590.89      558.99     11.12 o 
   5   1   5       22.14       16.62      3.17 o 
   6   1   5        0.60       24.78     10.07 o 
   7   1   5      911.33      939.60     29.74 o 
   8   1   5      390.50      375.86     52.88 o 
   9   1   5       53.41       71.44     14.19 o 
  -8   2   5       82.35       45.13     14.98 o 
  -7   2   5      133.36      177.67     33.37 o 
  -6   2   5        2.56        0.00      8.80 o 
  -5   2   5       25.57       19.90      4.86 o 
  -4   2   5       47.02       39.15      5.30 o 
  -3   2   5     2371.17     2403.56     38.65 o 
  -2   2   5     1228.11     1149.38     18.23 o 
  -1   2   5       21.74        8.61      3.66 o 
   0   2   5      440.29      435.27     11.08 o 
   1   2   5      128.45      111.31      7.45 o 
   2   2   5     2093.27     2170.50     18.16 o 
   3   2   5     1695.07     1613.90     19.75 o 
   4   2   5      683.76      729.90     18.53 o 
   5   2   5      136.85      134.34      7.25 o 
   6   2   5      188.00      186.87     14.32 o 
   7   2   5      380.92      459.71     38.69 o 
   8   2   5      839.81      815.31     32.23 o 
   9   2   5       52.10       90.99     20.68 o 
  -8   3   5       24.33       24.55      9.37 o 
  -7   3   5      102.18       92.75     20.85 o 
  -6   3   5      557.44      606.01     16.23 o 
  -5   3   5      131.68      143.49     18.52 o 
  -4   3   5      334.51      367.84     16.67 o 
  -3   3   5      482.04      465.69     13.35 o 
  -2   3   5     3491.32     3414.08     31.61 o 
  -1   3   5       77.85       90.85      6.61 o 
   0   3   5       74.32       68.69      5.75 o 
   1   3   5        8.43       24.25      4.03 o 
   2   3   5     1049.11     1009.79     14.65 o 
   3   3   5     5119.56     5306.13     63.64 o 
   4   3   5      318.70      329.95      9.96 o 
   5   3   5        2.14        4.20      4.43 o 
   6   3   5       78.85       83.06      9.00 o 
   7   3   5      380.22      395.45     19.53 o 
   8   3   5       81.65      119.71     27.63 o 
   9   3   5        1.90       15.48     10.05 o 
  -8   4   5       94.31       43.94     20.71 o 
  -7   4   5       33.23       48.42     15.52 o 
  -6   4   5        0.06        2.63     13.14 o 
  -5   4   5      987.37      919.37     40.41 o 
  -4   4   5      146.82      163.70     20.36 o 
  -3   4   5     2808.25     2776.22     59.43 o 
  -2   4   5      703.22      649.60     19.75 o 
  -1   4   5     2037.00     2118.01     21.56 o 
   0   4   5      174.73      163.24      8.67 o 
   1   4   5     1445.36     1384.82     23.18 o 
   2   4   5     1020.59      977.90     14.28 o 
   3   4   5     1182.39     1161.94     19.34 o 
   4   4   5       25.50       42.71      6.29 o 
   5   4   5      190.55      168.18     13.09 o 
   6   4   5      506.49      470.47     13.93 o 
   7   4   5       32.01       21.09      6.27 o 
   8   4   5       44.00       32.29      9.09 o 
   9   4   5       26.57       29.86     12.01 o 
  -8   5   5      204.18      183.64     33.37 o 
  -7   5   5      164.78      145.69     14.43 o 
  -6   5   5       13.83       26.78      9.25 o 
  -5   5   5      293.02      243.58     25.71 o 
  -4   5   5      566.32      585.23     18.38 o 
  -3   5   5      852.91      820.75     33.78 o 
  -2   5   5      479.97      433.67     13.35 o 
  -1   5   5      142.04      134.78      7.43 o 
   0   5   5     1924.26     2017.29     24.14 o 
   1   5   5      767.34      738.20     12.13 o 
   2   5   5     2366.53     2350.13     21.70 o 
   3   5   5      236.63      269.96     11.61 o 
   4   5   5      360.78      347.70     15.24 o 
   5   5   5       11.79       20.55      5.55 o 
   6   5   5      666.69      695.11     25.39 o 
   7   5   5      771.27      826.16     19.57 o 
   8   5   5       13.43       19.72      7.62 o 
   9   5   5        3.47        3.75     12.17 o 
  -7   6   5      103.49      130.74     20.21 o 
  -6   6   5        3.77       13.96      6.29 o 
  -5   6   5        2.32       13.85      9.96 o 
  -4   6   5      405.28      428.51     16.17 o 
  -3   6   5      729.12      790.17     19.59 o 
  -2   6   5        1.22        8.16      5.93 o 
  -1   6   5       21.03       27.76      6.32 o 
   0   6   5        2.71       10.80      5.25 o 
   1   6   5      288.69      257.62     10.41 o 
   2   6   5     1117.88     1066.21     18.42 o 
   3   6   5      697.30      698.81     15.25 o 
   4   6   5      449.93      504.34     18.92 o 
   5   6   5      257.30      248.11     10.63 o 
   6   6   5     1523.77     1652.38     59.54 o 
   7   6   5      802.65      772.32     17.74 o 
   8   6   5       10.04       17.76     11.76 o 
   9   6   5        0.34       10.02     12.17 o 
  -7   7   5      108.24       60.72     15.56 o 
  -6   7   5      131.52      121.33     25.35 o 
  -5   7   5        5.04       14.32      8.10 o 
  -4   7   5       92.08      115.99     13.25 o 
  -3   7   5      566.40      581.43     19.24 o 
  -2   7   5     1063.98      930.84     31.10 o 
  -1   7   5        0.42        5.23      5.56 o 
   0   7   5      437.40      395.76     10.82 o 
   1   7   5     3187.17     3291.72     25.06 o 
   2   7   5      188.27      192.02      9.23 o 
   3   7   5       18.30       17.17      5.45 o 
   4   7   5      779.77      754.55     15.22 o 
   5   7   5      158.96      204.51     25.78 o 
   6   7   5      199.20      167.72     16.47 o 
   7   7   5      329.43      325.75     14.25 o 
   8   7   5      231.90      209.08     21.08 o 
   9   7   5       26.79       30.42     16.47 o 
  -7   8   5       72.91       66.43     18.04 o 
  -6   8   5      124.44      111.31     16.67 o 
  -5   8   5       85.41       71.43     11.73 o 
  -4   8   5      898.67      843.13     29.01 o 
  -3   8   5      858.12      879.08     28.16 o 
  -2   8   5      429.65      400.20     16.59 o 
  -1   8   5      713.47      658.22     45.39 o 
   0   8   5     1266.74     1191.92     22.28 o 
   1   8   5      366.95      319.50      9.55 o 
   2   8   5     1780.40     1899.79     34.26 o 
   3   8   5      668.71      690.51     13.10 o 
   4   8   5        4.23        8.85      3.89 o 
   5   8   5      159.69      169.79     11.01 o 
   6   8   5      199.96      200.18     13.42 o 
   7   8   5      205.39      223.65     11.15 o 
   8   8   5       11.78       15.38     11.92 o 
  -6   9   5      193.10      159.38     17.07 o 
  -5   9   5       23.24       26.16      8.74 o 
  -4   9   5       21.97       16.17      8.10 o 
  -3   9   5      889.86      834.41     41.56 o 
  -2   9   5     1168.98     1073.91     35.17 o 
  -1   9   5       58.42       78.20      8.73 o 
   0   9   5      402.11      399.34     11.54 o 
   1   9   5      716.46      690.80     16.83 o 
   2   9   5      313.39      326.27     21.96 o 
   3   9   5       62.29       65.48      4.76 o 
   4   9   5      184.10      176.05     18.57 o 
   5   9   5      376.44      367.25     17.79 o 
   6   9   5        1.73        0.00      5.43 o 
   7   9   5        8.98       12.89      9.27 o 
   8   9   5      188.73      180.26     22.19 o 
  -6  10   5       19.81       35.86     12.52 o 
  -5  10   5      117.34      134.74     29.02 o 
  -4  10   5       64.42       75.27     12.38 o 
  -3  10   5       11.91       12.48      7.59 o 
  -2  10   5        1.02        9.59      7.75 o 
  -1  10   5      288.73      308.58     11.19 o 
   0  10   5      155.98      143.44      9.26 o 
   1  10   5      104.31      120.85     21.88 o 
   2  10   5        4.65       15.98     11.44 o 
   3  10   5      172.19      185.26     19.51 o 
   4  10   5      834.24      808.59     23.93 o 
   5  10   5       47.03       47.87     14.48 o 
   6  10   5      125.11      152.00     23.57 o 
   7  10   5       44.82       62.87     16.96 o 
  -5  11   5       14.25       17.89      7.20 o 
  -4  11   5       77.40       84.59     10.85 o 
  -3  11   5      128.36      118.24     11.42 o 
  -2  11   5       79.76      118.65     11.23 o 
  -1  11   5        0.96       20.93      7.74 o 
   0  11   5      146.01      154.01     23.97 o 
   1  11   5       72.29       74.10     21.35 o 
   2  11   5      287.78      306.27     20.46 o 
   3  11   5        1.57        7.27      9.81 o 
   4  11   5        0.55       14.40      9.05 o 
   5  11   5     1049.53     1095.28    114.80 o 
   6  11   5      180.07      200.00     19.80 o 
   7  11   5        0.42       19.48     13.40 o 
  -5  12   5       50.50       38.11     10.09 o 
  -4  12   5       37.65       29.02      8.07 o 
  -3  12   5      270.09      268.75     17.05 o 
  -2  12   5        3.97       12.88      7.21 o 
  -1  12   5       18.69       14.29     12.94 o 
   0  12   5       65.59       63.86     15.21 o 
   1  12   5      477.63      466.12     53.28 o 
   2  12   5      173.14      210.94     26.82 o 
   3  12   5      333.52      329.95     22.80 o 
   4  12   5        0.83       16.81     11.47 o 
   5  12   5        3.93       17.15     11.27 o 
   6  12   5       63.29       49.84     15.21 o 
  -4  13   5      129.15      180.58     27.50 o 
  -3  13   5        7.71       13.95     11.66 o 
  -2  13   5      261.90      289.52     23.69 o 
  -1  13   5      127.34      151.90     28.55 o 
   0  13   5       22.90       34.19     14.60 o 
   1  13   5        0.31       14.77      9.48 o 
   2  13   5      201.93      221.85     32.66 o 
   3  13   5        6.46       18.01     12.64 o 
   4  13   5       20.31       34.52     11.58 o 
   5  13   5        0.26       15.45     15.18 o 
  -2  14   5        0.16       29.69     17.86 o 
  -1  14   5       37.26       45.80     16.72 o 
   0  14   5      137.48      147.07     29.87 o 
   1  14   5      263.51      308.06     29.92 o 
   2  14   5        8.31       10.40     12.25 o 
   3  14   5        1.84       21.42      9.20 o 
   4  14   5       34.97       32.07     16.93 o 
   1  15   5       10.01       18.14     16.99 o 
  -1 -10   6       25.53       22.75     10.70 o 
   0 -10   6      229.70      255.31     21.34 o 
   1 -10   6       91.25       88.33     16.34 o 
   2 -10   6       26.03       35.21     17.02 o 
  -3  -9   6       55.41       67.23     22.55 o 
  -2  -9   6        0.67        0.00      7.53 o 
  -1  -9   6      354.86      381.84     21.32 o 
   0  -9   6       69.73       57.60     11.01 o 
   1  -9   6       39.56       44.34     11.23 o 
   2  -9   6       92.09       56.96     14.14 o 
   3  -9   6       79.25       67.63     13.76 o 
   4  -9   6       19.57       10.21      6.68 o 
  -4  -8   6       17.41       17.54     14.87 o 
  -3  -8   6      360.17      314.78     43.25 o 
  -2  -8   6       10.19       35.87      9.77 o 
  -1  -8   6        8.39       12.50      5.21 o 
   0  -8   6       21.56       30.15      7.85 o 
   1  -8   6      230.63      223.30     24.95 o 
   2  -8   6       77.86       56.61     17.14 o 
   3  -8   6      127.67      162.05     22.29 o 
   4  -8   6      128.82      116.53     19.50 o 
   5  -8   6        3.77       13.63      9.92 o 
  -5  -7   6       12.46       19.95     13.14 o 
  -4  -7   6      297.48      267.01     23.06 o 
  -3  -7   6        0.98       35.29     11.86 o 
  -2  -7   6      620.63      590.24     40.07 o 
  -1  -7   6      360.47      347.12     16.75 o 
   0  -7   6      254.36      257.46     20.08 o 
   1  -7   6      684.03      728.31     35.77 o 
   2  -7   6      266.74      236.85     17.90 o 
   3  -7   6      277.51      336.38     22.53 o 
   4  -7   6       89.51       67.96     15.12 o 
   5  -7   6        4.18       20.70     10.45 o 
   6  -7   6        7.21       14.62      7.79 o 
  -6  -6   6      231.17      232.76     27.11 o 
  -5  -6   6      234.85      291.28     69.23 o 
  -4  -6   6       65.79       44.28     18.19 o 
  -3  -6   6      344.81      361.80     14.99 o 
  -2  -6   6      202.75      208.44     23.53 o 
  -1  -6   6       14.35       23.64      9.26 o 
   0  -6   6      119.12       95.41     12.07 o 
   1  -6   6      361.39      357.86     32.00 o 
   2  -6   6        3.11        9.05      6.65 o 
   3  -6   6      120.72      125.94     19.03 o 
   4  -6   6      113.25      130.19     23.28 o 
   5  -6   6      131.05      180.95     29.03 o 
   6  -6   6       12.46       15.50     11.24 o 
   7  -6   6        2.62       31.11     33.99 o 
  -6  -5   6       19.09       20.12      7.45 o 
  -5  -5   6       26.02       32.02     14.66 o 
  -4  -5   6      501.73      509.61     39.46 o 
  -3  -5   6      449.17      386.84     20.88 o 
  -2  -5   6       15.24       20.11      8.41 o 
  -1  -5   6      228.54      231.91     18.85 o 
   0  -5   6      354.75      333.61     23.10 o 
   1  -5   6      102.14      124.92     13.85 o 
   2  -5   6        1.09        8.06      8.21 o 
   3  -5   6      763.42      772.58     34.30 o 
   4  -5   6       92.46       86.36     14.92 o 
   5  -5   6       53.84       57.35      9.41 o 
   6  -5   6       42.66       76.04     17.75 o 
   7  -5   6      298.88      230.65    100.42 o 
  -7  -4   6        2.51        7.61     10.49 o 
  -6  -4   6       70.75       50.71     17.94 o 
  -5  -4   6      338.66      355.91     22.61 o 
  -4  -4   6      107.18      106.29     21.55 o 
  -3  -4   6      123.57      124.77     15.91 o 
  -2  -4   6     1328.19     1291.14     23.43 o 
  -1  -4   6      364.14      368.94     27.87 o 
   0  -4   6       64.32       56.66     11.28 o 
   1  -4   6      896.50      945.95     33.36 o 
   2  -4   6     1578.75     1536.60     55.30 o 
   3  -4   6       67.86       55.51     15.73 o 
   4  -4   6       17.54       23.40      6.81 o 
   5  -4   6      360.12      354.13     36.86 o 
   6  -4   6      137.40      134.48     25.29 o 
   7  -4   6        3.60       10.23     14.32 o 
   8  -4   6      356.48      359.21     24.22 o 
  -7  -3   6       41.90       27.88     10.92 o 
  -6  -3   6      136.76      158.04     41.51 o 
  -5  -3   6      217.15      179.44     26.24 o 
  -4  -3   6      280.28      328.95     21.31 o 
  -3  -3   6      196.51      218.09     15.84 o 
  -2  -3   6      546.58      577.74     16.60 o 
  -1  -3   6       91.69      114.43     14.65 o 
   0  -3   6     2589.25     2600.68     36.18 o 
   1  -3   6       10.75       17.63      6.44 o 
   2  -3   6       53.70       68.83     18.86 o 
   3  -3   6     1429.47     1418.72     33.48 o 
   4  -3   6     1322.25     1254.59     24.64 o 
   5  -3   6       51.97       55.20      6.59 o 
   6  -3   6      211.02      216.35     28.75 o 
   7  -3   6       67.98       81.80     22.34 o 
   8  -3   6       68.34       72.34     18.44 o 
  -7  -2   6       41.59       28.63     12.45 o 
  -6  -2   6       75.35       20.14     28.55 o 
  -5  -2   6     1249.06     1279.65     33.21 o 
  -4  -2   6      687.76      784.84     43.63 o 
  -3  -2   6        3.72        4.76      5.22 o 
  -2  -2   6       21.57       19.65     10.06 o 
  -1  -2   6     2375.05     2332.52     28.14 o 
   0  -2   6      316.63      342.96     17.31 o 
   1  -2   6      220.75      220.23     14.24 o 
   2  -2   6      544.31      530.58     17.80 o 
   3  -2   6     1429.39     1465.10     20.36 o 
   4  -2   6       42.79       48.02      6.18 o 
   5  -2   6      439.25      434.88     18.67 o 
   6  -2   6       56.90       58.68     18.28 o 
   7  -2   6        2.17       13.72     11.14 o 
   8  -2   6       50.10       47.11     13.77 o 
  -7  -1   6       55.42       63.52     22.03 o 
  -6  -1   6      911.52      900.60     33.83 o 
  -5  -1   6      433.56      366.17     29.52 o 
  -4  -1   6       25.31       23.77     12.59 o 
  -3  -1   6      240.99      228.76     11.82 o 
  -2  -1   6      394.20      317.38     16.08 o 
  -1  -1   6       95.59      115.41     16.46 o 
   0  -1   6     1145.86     1046.57     23.47 o 
   1  -1   6      516.05      473.52     14.31 o 
   2  -1   6      600.50      563.27     27.63 o 
   3  -1   6     2192.44     2183.38     26.74 o 
   4  -1   6     2451.76     2496.53     50.04 o 
   5  -1   6      171.70      162.83     22.35 o 
   6  -1   6       65.73       63.90     23.28 o 
   7  -1   6      344.36      416.27     59.06 o 
   8  -1   6      116.72      113.79     16.38 o 
   9  -1   6      115.91      190.07     61.76 o 
  -8   0   6        0.53        4.75      7.16 o 
  -7   0   6      164.86      183.58     21.58 o 
  -6   0   6       10.00       23.80     10.97 o 
  -5   0   6      532.12      473.00     18.87 o 
  -4   0   6        1.30        6.97      3.63 o 
  -3   0   6       24.61       28.62      5.30 o 
  -2   0   6       13.58        9.32      3.58 o 
  -1   0   6     2319.10     2204.81     44.15 o 
   0   0   6      274.23      275.44     12.21 o 
   1   0   6        9.86       10.24     10.28 o 
   2   0   6      117.90      186.29     11.21 o 
   3   0   6      183.23      140.75      9.74 o 
   4   0   6     1762.30     1918.69     33.12 o 
   5   0   6        8.89       13.69      2.79 o 
   6   0   6      362.34      310.06     25.75 o 
   7   0   6       16.67        8.37     10.86 o 
   8   0   6      135.87      137.55     22.93 o 
   9   0   6      146.42      157.70     22.85 o 
  -8   1   6       11.42       15.47      9.92 o 
  -7   1   6        0.96        9.69     11.28 o 
  -6   1   6     1033.39     1100.75     64.99 o 
  -5   1   6       10.69       10.54      3.84 o 
  -4   1   6       24.85       21.09      4.36 o 
  -3   1   6      386.84      425.79     19.75 o 
  -2   1   6     4175.41     4186.78     46.58 o 
  -1   1   6      287.87      332.86     11.14 o 
   0   1   6       16.35        8.43      5.52 o 
   1   1   6      329.21      367.66     11.41 o 
   2   1   6      149.29      135.39     11.17 o 
   3   1   6       31.78       28.53      5.42 o 
   4   1   6     1085.72     1096.96     21.37 o 
   5   1   6      681.04      648.01     22.15 o 
   6   1   6        1.62       10.86      7.50 o 
   7   1   6        0.78       21.64      8.26 o 
   8   1   6      206.20      217.62     19.47 o 
   9   1   6        9.99       14.00     12.41 o 
  -8   2   6       25.93       18.21     16.38 o 
  -7   2   6      319.48      290.16     30.09 o 
  -6   2   6       56.87       33.86      9.70 o 
  -5   2   6      191.45      203.70     10.41 o 
  -4   2   6      130.14      134.54      7.84 o 
  -3   2   6     1854.17     2002.46     30.52 o 
  -2   2   6      111.36       86.88      9.36 o 
  -1   2   6     3809.01     3849.45     34.36 o 
   0   2   6      510.38      530.25     11.06 o 
   1   2   6       86.96      101.17      9.55 o 
   2   2   6       46.46       39.22      6.69 o 
   3   2   6     3341.06     3164.64     25.60 o 
   4   2   6       22.23       19.05      3.69 o 
   5   2   6       11.50       23.71      4.76 o 
   6   2   6      389.80      350.18     16.96 o 
   7   2   6      703.00      747.38     34.48 o 
   8   2   6        7.39       22.68     14.81 o 
   9   2   6        3.42        6.34      9.74 o 
  -8   3   6      139.53      162.69     52.58 o 
  -7   3   6       33.63       31.05     14.47 o 
  -6   3   6      352.89      378.52     41.02 o 
  -5   3   6       16.05        2.68      6.56 o 
  -4   3   6       46.68       43.92     12.74 o 
  -3   3   6        5.31       12.13      5.89 o 
  -2   3   6     5383.05     5278.48     49.94 o 
  -1   3   6        0.38        4.43      4.96 o 
   0   3   6        3.15        6.75      9.59 o 
   1   3   6       62.83       64.35      7.28 o 
   2   3   6     5702.65     6050.21     97.23 o 
   3   3   6      166.52      129.49     12.05 o 
   4   3   6      292.97      260.67     10.25 o 
   5   3   6       62.85       52.98      6.34 o 
   6   3   6       91.70       90.76      6.92 o 
   7   3   6      590.73      617.91     33.43 o 
   8   3   6      464.71      532.16     51.75 o 
   9   3   6      166.99      179.02     24.04 o 
  -8   4   6        0.15        2.64     20.96 o 
  -7   4   6      365.06      365.64     20.94 o 
  -6   4   6       12.31       11.90      8.95 o 
  -5   4   6       90.97       74.60     15.91 o 
  -4   4   6       22.00       14.84      8.99 o 
  -3   4   6      594.17      562.95     17.72 o 
  -2   4   6      295.17      293.21     14.28 o 
  -1   4   6     1752.06     1774.07     24.21 o 
   0   4   6      773.46      804.02     14.22 o 
   1   4   6      463.81      473.76     16.62 o 
   2   4   6      454.61      441.27     14.55 o 
   3   4   6     1911.58     1769.88     21.50 o 
   4   4   6       57.79       54.24      9.35 o 
   5   4   6      312.15      331.33     18.99 o 
   6   4   6      715.72      690.39     25.17 o 
   7   4   6     1061.75     1087.06     37.67 o 
   8   4   6      102.37      110.68     23.89 o 
   9   4   6        0.27       15.30     10.36 o 
  -7   5   6       20.70       26.26      7.59 o 
  -6   5   6        2.64       22.91     13.71 o 
  -5   5   6        8.18       20.39      7.51 o 
  -4   5   6      568.87      566.50     18.17 o 
  -3   5   6      474.96      421.55     16.80 o 
  -2   5   6     1355.40     1353.01     40.45 o 
  -1   5   6      157.66      200.98     16.18 o 
   0   5   6     1334.11     1376.00     24.10 o 
   1   5   6     2992.25     3018.79     45.05 o 
   2   5   6     2287.06     2236.96     21.56 o 
   3   5   6      353.25      370.86     18.25 o 
   4   5   6        1.05        7.33      4.93 o 
   5   5   6        3.64       11.05      5.02 o 
   6   5   6       87.01      104.77     18.93 o 
   7   5   6      210.11      232.77     11.88 o 
   8   5   6      169.45      204.37     16.92 o 
   9   5   6       34.12       25.44     19.24 o 
  -7   6   6      233.19      226.63     14.41 o 
  -6   6   6        1.39       16.70      8.57 o 
  -5   6   6        0.91       10.31      8.40 o 
  -4   6   6      112.26       90.97     10.44 o 
  -3   6   6     1047.70      985.01     27.08 o 
  -2   6   6       17.44       14.72     12.15 o 
  -1   6   6      297.62      358.17     15.46 o 
   0   6   6      297.01      299.08     10.56 o 
   1   6   6     4634.43     4655.63     50.14 o 
   2   6   6     1642.92     1713.31     30.92 o 
   3   6   6     1093.71     1104.75     29.70 o 
   4   6   6      253.11      255.01     14.75 o 
   5   6   6      139.05      139.99     16.39 o 
   6   6   6      175.92      183.95     17.57 o 
   7   6   6      208.91      224.66     17.82 o 
   8   6   6       49.74       53.11     15.76 o 
   9   6   6       12.41        9.96     12.41 o 
  -7   7   6       25.22       23.56      8.46 o 
  -6   7   6      140.50      124.39     13.45 o 
  -5   7   6       24.07       35.09     10.33 o 
  -4   7   6      172.45      199.30     13.24 o 
  -3   7   6      320.11      297.83     16.45 o 
  -2   7   6      490.04      451.15     21.38 o 
  -1   7   6      804.61      765.91     22.25 o 
   0   7   6      131.98      136.52      9.74 o 
   1   7   6      133.89      143.33     16.34 o 
   2   7   6     2148.63     2172.70     24.95 o 
   3   7   6      150.26      183.71     10.78 o 
   4   7   6      340.06      367.31     17.20 o 
   5   7   6        6.03       12.92      6.15 o 
   6   7   6      263.80      285.62     25.21 o 
   7   7   6      403.77      394.61     26.63 o 
   8   7   6       13.76       27.72     18.62 o 
  -7   8   6       18.62       29.69      8.79 o 
  -6   8   6      195.60      191.72     16.42 o 
  -5   8   6      337.97      341.11     15.93 o 
  -4   8   6        1.36       12.94      9.05 o 
  -3   8   6       34.85       44.69     11.04 o 
  -2   8   6        2.27        7.85      8.57 o 
  -1   8   6      456.53      452.21     18.21 o 
   0   8   6       30.74       14.52      4.15 o 
   1   8   6     1230.33     1139.17     22.17 o 
   2   8   6        0.78       10.42      7.48 o 
   3   8   6      179.22      150.54      8.95 o 
   4   8   6      325.32      340.82     11.18 o 
   5   8   6      788.67      801.75     35.65 o 
   6   8   6      517.44      500.53     20.62 o 
   7   8   6       27.24       23.14      5.85 o 
   8   8   6       56.77       23.17     10.14 o 
  -6   9   6       23.63       18.12      8.41 o 
  -5   9   6        0.05       21.57      9.72 o 
  -4   9   6      852.70      795.05     36.98 o 
  -3   9   6        0.08        6.66     10.07 o 
  -2   9   6       40.54       68.48     19.07 o 
  -1   9   6        8.95       18.62     10.37 o 
   0   9   6      285.68      278.80      9.84 o 
   1   9   6      520.06      499.08     15.39 o 
   2   9   6      327.10      313.52     29.50 o 
   3   9   6       87.12       91.07      6.89 o 
   4   9   6      495.25      505.62     13.49 o 
   5   9   6     1013.54     1039.68     20.45 o 
   6   9   6      963.08      970.68     24.17 o 
   7   9   6        7.32        5.53      9.62 o 
   8   9   6        0.42       20.53     11.86 o 
  -6  10   6        3.62       13.67      9.54 o 
  -5  10   6      151.93      152.59     16.06 o 
  -4  10   6       21.72       22.11      8.91 o 
  -3  10   6      481.68      434.34     15.26 o 
  -2  10   6        1.59       14.47      8.03 o 
  -1  10   6      230.76      260.91     14.05 o 
   0  10   6      714.55      691.35     18.20 o 
   1  10   6      140.74      139.42      9.38 o 
   2  10   6      105.71      105.59      6.75 o 
   3  10   6        1.49        1.29      4.82 o 
   4  10   6        2.81        3.65      5.32 o 
   5  10   6      326.65      312.04     12.37 o 
   6  10   6       90.56      129.08     49.90 o 
   7  10   6      169.37      190.70     23.88 o 
  -5  11   6       65.56       80.43     14.86 o 
  -4  11   6      229.16      190.78     13.96 o 
  -3  11   6      235.27      271.25     23.98 o 
  -2  11   6      160.18      197.76     14.42 o 
  -1  11   6       26.41       16.57     11.99 o 
   0  11   6      206.92      178.82     18.46 o 
   1  11   6      383.94      431.35     50.30 o 
   2  11   6       51.85       47.81     12.80 o 
   3  11   6       88.16      101.99     18.91 o 
   4  11   6       41.86       76.97     27.26 o 
   5  11   6       82.86      112.32     20.49 o 
   6  11   6       13.06       15.03      9.16 o 
   7  11   6       16.34       18.99     12.17 o 
  -4  12   6       26.17       12.65     12.45 o 
  -3  12   6      182.01      185.65     16.34 o 
  -2  12   6      246.49      250.35     14.32 o 
  -1  12   6      164.61      164.98     18.11 o 
   0  12   6       77.45       92.41     17.66 o 
   1  12   6      435.37      442.29     31.98 o 
   2  12   6       93.23       89.78     16.76 o 
   3  12   6        6.62       14.65      8.23 o 
   4  12   6      186.04      195.27     26.19 o 
   5  12   6       95.30      135.28     20.37 o 
   6  12   6       24.43       29.06     13.55 o 
  -3  13   6       13.99       28.17     12.28 o 
  -2  13   6      192.71      170.37     26.10 o 
  -1  13   6        2.55       27.21     14.66 o 
   0  13   6       72.87       57.92     13.18 o 
   1  13   6        6.80       22.62     14.48 o 
   2  13   6      506.21      502.16     29.53 o 
   3  13   6       29.20       27.14     20.10 o 
   4  13   6       41.97       30.52     14.51 o 
   5  13   6       27.17       34.10     14.69 o 
  -2  14   6        0.17       15.59     15.35 o 
  -1  14   6      164.36      160.14     20.06 o 
   0  14   6        6.30       18.73     11.89 o 
   1  14   6       80.82       87.87     46.40 o 
   2  14   6       29.96       30.61     11.99 o 
   3  14   6       90.06       93.06     16.63 o 
   4  14   6      334.04      333.27     32.62 o 
   0  15   6       72.24       52.66     29.68 o 
   1  15   6       23.79       27.55     13.67 o 
  -1  -9   7       35.71       88.50     14.23 o 
   0  -9   7       20.84       17.66      9.31 o 
   1  -9   7        6.09        9.76      8.23 o 
   2  -9   7       51.26       30.12     11.64 o 
   3  -9   7       25.60       22.11      8.99 o 
  -3  -8   7       35.51       38.52     13.92 o 
  -2  -8   7       26.41       32.22     11.66 o 
  -1  -8   7      343.20      347.87     25.72 o 
   0  -8   7      202.42      158.15     20.20 o 
   1  -8   7       31.62       24.87      5.79 o 
   2  -8   7        9.78       10.07      6.81 o 
   3  -8   7        0.60       11.44      5.62 o 
   4  -8   7      198.09      205.90     26.62 o 
  -4  -7   7      114.56      132.27     20.77 o 
  -3  -7   7       35.62       30.28      9.70 o 
  -2  -7   7      662.81      683.07     30.52 o 
  -1  -7   7      365.31      360.64     21.43 o 
   0  -7   7      416.90      429.78     21.29 o 
   1  -7   7       49.41       33.38      7.52 o 
   2  -7   7      108.66      102.07     17.97 o 
   3  -7   7      343.01      305.85     39.46 o 
   4  -7   7      109.85       64.06     18.31 o 
   5  -7   7       63.89       74.40     37.27 o 
  -5  -6   7       60.59       72.78     18.03 o 
  -4  -6   7      165.70      219.07     18.60 o 
  -3  -6   7       47.76       71.64     17.11 o 
  -2  -6   7      107.90       93.54     19.75 o 
  -1  -6   7     1025.64      999.74     26.29 o 
   0  -6   7       14.73        5.40      8.17 o 
   1  -6   7      577.56      560.57     28.90 o 
   2  -6   7        3.36        9.13      8.58 o 
   3  -6   7       83.15       98.15     19.39 o 
   4  -6   7      574.36      579.03     31.79 o 
   5  -6   7        1.84       18.45     28.27 o 
   6  -6   7       27.15       36.38     18.07 o 
  -6  -5   7       99.52      150.44     44.71 o 
  -5  -5   7       10.79       17.06     13.46 o 
  -4  -5   7      218.45      150.64     45.85 o 
  -3  -5   7        5.56       20.20      6.15 o 
  -2  -5   7        2.59        1.24      6.28 o 
  -1  -5   7       17.19       23.01      7.60 o 
   0  -5   7      136.47      138.40     19.02 o 
   1  -5   7        2.03        6.73     11.06 o 
   2  -5   7      373.05      375.21     21.84 o 
   3  -5   7       13.21       21.78     14.52 o 
   4  -5   7      116.90      120.30     16.33 o 
   5  -5   7       27.26       25.42     12.52 o 
   6  -5   7        0.34       19.42     12.87 o 
   7  -5   7       62.16      117.46     47.41 o 
  -6  -4   7       15.34       22.85     18.25 o 
  -5  -4   7       56.68       53.15     12.32 o 
  -4  -4   7       13.03       22.93     21.79 o 
  -3  -4   7      897.07      893.64     21.24 o 
  -2  -4   7      730.41      737.35     24.40 o 
  -1  -4   7       68.57       78.08     11.54 o 
   0  -4   7      603.55      613.54     20.52 o 
   1  -4   7      352.39      356.97     35.02 o 
   2  -4   7      781.19      746.21     34.32 o 
   3  -4   7      242.33      243.47     20.46 o 
   4  -4   7      250.77      258.63     22.09 o 
   5  -4   7      181.77      162.51     18.74 o 
   6  -4   7       64.79       60.98     18.56 o 
   7  -4   7       53.37       32.97     16.65 o 
  -6  -3   7       73.99       69.79     19.03 o 
  -5  -3   7      501.06      510.53     29.48 o 
  -4  -3   7       95.74       60.11     28.49 o 
  -3  -3   7      905.65      895.10     34.00 o 
  -2  -3   7      404.56      413.87     15.56 o 
  -1  -3   7       11.72        9.78      6.24 o 
   0  -3   7      600.34      572.26     25.11 o 
   1  -3   7        2.29        7.71      6.18 o 
   2  -3   7     1228.87     1236.64     50.63 o 
   3  -3   7      986.47      944.19     29.89 o 
   4  -3   7      957.64      888.75     26.32 o 
   5  -3   7      780.27      726.50     19.26 o 
   6  -3   7       33.36       35.77     26.64 o 
   7  -3   7      432.35      442.75     42.77 o 
   8  -3   7       57.75       74.45     19.07 o 
  -7  -2   7       35.98       44.60     21.57 o 
  -6  -2   7      111.26      137.41     26.70 o 
  -5  -2   7      565.09      613.27     29.78 o 
  -4  -2   7       79.76       81.87     19.61 o 
  -3  -2   7      142.48      136.81     13.87 o 
  -2  -2   7     1017.98      968.54     22.10 o 
  -1  -2   7      741.25      773.78     19.65 o 
   0  -2   7       66.12       50.96     15.61 o 
   1  -2   7      223.32      216.84     19.29 o 
   2  -2   7     1324.64     1336.28     28.62 o 
   3  -2   7      120.79      134.97     20.06 o 
   4  -2   7      279.36      309.14     17.38 o 
   5  -2   7      555.16      538.52     21.40 o 
   6  -2   7       86.74      142.97     41.06 o 
   7  -2   7       19.22       19.94     11.44 o 
   8  -2   7      114.82      108.72     25.54 o 
  -7  -1   7        3.08       20.04     13.71 o 
  -6  -1   7      357.52      331.90     25.58 o 
  -5  -1   7      862.52      822.35     32.47 o 
  -4  -1   7      316.39      291.64     27.08 o 
  -3  -1   7      434.25      397.02     13.80 o 
  -2  -1   7      588.53      595.26     18.93 o 
  -1  -1   7       52.64       61.83     10.07 o 
   0  -1   7     1497.01     1563.19     28.61 o 
   1  -1   7     2494.66     2640.26     37.33 o 
   2  -1   7       24.29       31.17      8.96 o 
   3  -1   7      472.00      441.52     31.98 o 
   4  -1   7       62.43       64.03      7.95 o 
   5  -1   7      550.03      511.97     15.02 o 
   6  -1   7        6.71        4.30     11.81 o 
   7  -1   7      463.47      526.12     48.90 o 
   8  -1   7      111.02       94.06     36.48 o 
  -7   0   7       30.74       36.63     12.69 o 
  -6   0   7       17.38       20.87     12.08 o 
  -5   0   7      690.92      732.01     38.29 o 
  -4   0   7        4.07       14.56      4.30 o 
  -3   0   7       20.78       21.23     12.53 o 
  -2   0   7        5.77       15.78      8.25 o 
  -1   0   7     1595.37     1520.80     25.37 o 
   0   0   7      236.55      255.49     14.28 o 
   1   0   7      595.40      526.66     20.99 o 
   2   0   7     2595.39     2752.19     71.14 o 
   3   0   7     1697.68     1714.89     22.23 o 
   4   0   7        8.85       23.37      6.23 o 
   5   0   7      615.70      598.26     39.37 o 
   6   0   7      957.42      937.43     66.56 o 
   7   0   7       95.45      153.09     44.56 o 
   8   0   7        9.03        9.45      5.14 o 
   9   0   7       57.61       59.05     34.51 o 
  -7   1   7        4.88        8.54     10.93 o 
  -6   1   7      320.20      332.71     33.66 o 
  -5   1   7      296.87      270.33     11.19 o 
  -4   1   7       99.76       88.58      7.29 o 
  -3   1   7       22.66       28.75      6.08 o 
  -2   1   7      561.05      548.49     18.91 o 
  -1   1   7      124.18      105.88     13.50 o 
   0   1   7      488.67      508.72     17.29 o 
   1   1   7       40.36       22.52      8.57 o 
   2   1   7     1988.22     2046.79     26.15 o 
   3   1   7      638.56      644.38     16.40 o 
   4   1   7     2542.68     2594.98     36.91 o 
   5   1   7       69.06       77.08      9.16 o 
   6   1   7      191.19      184.69     23.26 o 
   7   1   7      333.44      278.81     27.09 o 
   8   1   7      315.71      308.23     50.67 o 
   9   1   7        0.96       19.91     11.95 o 
  -7   2   7      379.97      454.17     97.81 o 
  -6   2   7       59.60       46.37     15.67 o 
  -5   2   7      213.87      198.53     18.68 o 
  -4   2   7      169.77      162.44     13.01 o 
  -3   2   7      525.14      469.46     23.19 o 
  -2   2   7      655.29      702.88     23.10 o 
  -1   2   7     1073.78      932.53     23.62 o 
   0   2   7       69.91       51.34     12.36 o 
   1   2   7       22.15       13.76      7.12 o 
   2   2   7        3.33        9.06      9.12 o 
   3   2   7     1872.12     1833.70     22.69 o 
   4   2   7      380.86      403.34     16.12 o 
   5   2   7       36.77       48.54      5.44 o 
   6   2   7      507.79      477.51     27.39 o 
   7   2   7      165.22      142.08     30.39 o 
   8   2   7       46.52       82.61     17.97 o 
   9   2   7       15.04       29.39     11.73 o 
  -7   3   7      382.08      343.54     36.51 o 
  -6   3   7      605.13      687.95     29.15 o 
  -5   3   7        4.03       12.98      6.15 o 
  -4   3   7      184.76      185.13     15.88 o 
  -3   3   7       44.60       29.87     15.27 o 
  -2   3   7     4071.93     4142.68     52.42 o 
  -1   3   7      263.54      287.01     21.46 o 
   0   3   7      112.24      129.33     14.92 o 
   1   3   7        6.04        9.11      9.87 o 
   2   3   7      265.33      227.67     16.84 o 
   3   3   7       66.19       76.79      8.69 o 
   4   3   7        2.06       22.38      5.81 o 
   5   3   7      202.94      213.17     10.78 o 
   6   3   7        4.27       12.55      5.29 o 
   7   3   7      428.95      355.08     26.69 o 
   8   3   7      181.51      163.70     23.89 o 
   9   3   7       49.34       57.51     18.69 o 
  -7   4   7      289.96      260.27     36.14 o 
  -6   4   7       63.46       73.25     15.82 o 
  -5   4   7       34.18       23.79      9.83 o 
  -4   4   7      146.21      160.54     14.42 o 
  -3   4   7     2348.84     2322.65     46.33 o 
  -2   4   7       17.43       31.88      9.78 o 
  -1   4   7     1497.28     1514.23     31.78 o 
   0   4   7      928.70     1011.34     23.78 o 
   1   4   7       11.11       14.16      7.72 o 
   2   4   7       63.64       52.35      9.20 o 
   3   4   7     1237.91     1210.78     45.42 o 
   4   4   7      337.65      322.55     13.81 o 
   5   4   7       18.89       24.26      4.55 o 
   6   4   7      170.34      167.98     17.55 o 
   7   4   7      693.71      749.75     30.29 o 
   8   4   7       53.77       34.47     10.96 o 
   9   4   7        6.34        9.34      8.97 o 
  -7   5   7        2.44       13.16     11.65 o 
  -6   5   7       33.38       42.43      8.72 o 
  -5   5   7       14.68       22.87      8.61 o 
  -4   5   7       97.00      104.51     23.66 o 
  -3   5   7       59.14       61.86     10.41 o 
  -2   5   7     3066.96     3164.65     50.63 o 
  -1   5   7      687.82      636.95     20.27 o 
   0   5   7      448.49      474.18     26.37 o 
   1   5   7     1597.69     1617.46     32.00 o 
   2   5   7     5057.94     5105.05     69.23 o 
   3   5   7       32.34       34.98      9.95 o 
   4   5   7      150.27      154.17     12.62 o 
   5   5   7      105.87       95.03     11.70 o 
   6   5   7      444.53      448.69     24.75 o 
   7   5   7      403.44      388.47     19.92 o 
   8   5   7      332.95      342.03     38.08 o 
   9   5   7        7.73       36.19     16.65 o 
  -7   6   7       37.12       49.22     17.19 o 
  -6   6   7       17.46        5.97      8.04 o 
  -5   6   7       25.87       23.25      8.59 o 
  -4   6   7        9.58       17.24     11.67 o 
  -3   6   7     1136.15     1136.77     27.21 o 
  -2   6   7        0.28        2.48      9.90 o 
  -1   6   7      357.00      346.19     16.11 o 
   0   6   7        0.25       17.91      8.68 o 
   1   6   7     5054.33     5186.01     44.17 o 
   2   6   7       65.08       75.44     12.57 o 
   3   6   7     1697.19     1738.97     28.88 o 
   4   6   7      320.98      304.07     13.43 o 
   5   6   7      297.61      363.94     18.35 o 
   6   6   7      172.36      154.34     27.60 o 
   7   6   7      432.48      455.08     14.34 o 
   8   6   7       12.36       13.06      9.74 o 
   9   6   7        6.40       18.08      8.42 o 
  -7   7   7        6.12       31.58     11.69 o 
  -6   7   7        9.39        8.33      6.88 o 
  -5   7   7      153.85      136.32     20.90 o 
  -4   7   7      114.69      109.39     15.19 o 
  -3   7   7       50.18       72.66     15.37 o 
  -2   7   7      450.62      432.07     17.33 o 
  -1   7   7      102.46       86.12     11.89 o 
   0   7   7        1.47       10.06      6.61 o 
   1   7   7      108.81      103.39     10.79 o 
   2   7   7     3413.45     3382.76     41.99 o 
   3   7   7       13.97       12.38      6.24 o 
   4   7   7       29.83       24.71      8.36 o 
   5   7   7      363.18      358.44     16.09 o 
   6   7   7     1471.42     1488.50     48.00 o 
   7   7   7      202.97      247.97     39.05 o 
   8   7   7        2.20       22.95      8.71 o 
  -6   8   7        1.81       21.30      9.10 o 
  -5   8   7       50.06       58.80     11.03 o 
  -4   8   7       19.84        6.36     12.96 o 
  -3   8   7      279.12      281.93     22.39 o 
  -2   8   7        2.03       24.23      8.51 o 
  -1   8   7       52.84       43.90      8.73 o 
   0   8   7        4.42       30.71      8.91 o 
   1   8   7      302.50      302.87     21.56 o 
   2   8   7       37.56       41.21      7.11 o 
   3   8   7       58.32       53.06      9.80 o 
   4   8   7      231.44      273.73     16.83 o 
   5   8   7      266.94      293.24     16.00 o 
   6   8   7       37.07       29.40      9.04 o 
   7   8   7      327.89      284.16     28.16 o 
   8   8   7       19.63       16.41      8.12 o 
  -6   9   7       36.51       38.65     10.12 o 
  -5   9   7        0.88       32.45     11.40 o 
  -4   9   7      383.81      399.32     32.06 o 
  -3   9   7        0.19        7.57      7.36 o 
  -2   9   7       27.99       30.57     14.67 o 
  -1   9   7      107.14       98.83     10.76 o 
   0   9   7      944.78      935.25     32.64 o 
   1   9   7      247.73      221.58     14.68 o 
   2   9   7      355.59      338.89     11.60 o 
   3   9   7       47.59       54.27      9.38 o 
   4   9   7      109.43      133.65     15.99 o 
   5   9   7      154.54      160.02     14.32 o 
   6   9   7      662.75      709.66     29.16 o 
   7   9   7        8.33        7.10      4.38 o 
   8   9   7        1.83        6.08      8.60 o 
  -6  10   7       12.05       35.22     11.13 o 
  -5  10   7      168.34      168.49     16.31 o 
  -4  10   7        0.06        6.05     10.05 o 
  -3  10   7      160.67      188.72     19.97 o 
  -2  10   7      163.54      171.61     16.10 o 
  -1  10   7        1.91       24.05     11.03 o 
   0  10   7      111.86      106.29     13.29 o 
   1  10   7      924.90      879.39     20.08 o 
   2  10   7        0.04        4.63      6.59 o 
   3  10   7       42.23       40.46      8.35 o 
   4  10   7       12.16       14.89      5.69 o 
   5  10   7      481.85      509.70     14.71 o 
   6  10   7       54.70       44.89     14.50 o 
   7  10   7       92.07      106.49     27.59 o 
  -5  11   7        9.23       25.09      9.89 o 
  -4  11   7      164.60      178.74     17.99 o 
  -3  11   7       34.66       29.21      9.83 o 
  -2  11   7       87.03       68.94     11.44 o 
  -1  11   7      198.59      198.85     14.08 o 
   0  11   7      545.35      572.39     30.89 o 
   1  11   7        0.59        3.84      4.50 o 
   2  11   7       75.27       72.70     16.01 o 
   3  11   7       84.03       91.37     25.68 o 
   4  11   7        1.29       17.72      9.77 o 
   5  11   7      145.53      150.29     23.35 o 
   6  11   7       15.90       24.88     10.91 o 
   7  11   7        3.31       15.20      8.79 o 
  -4  12   7       50.93       59.74     13.55 o 
  -3  12   7       18.82       30.13     10.06 o 
  -2  12   7       58.10       65.94     10.46 o 
  -1  12   7      251.66      264.98     25.20 o 
   0  12   7        9.67       15.00     11.04 o 
   1  12   7      347.77      445.34     25.50 o 
   2  12   7       18.67       16.71     14.37 o 
   3  12   7      125.31       99.46     19.98 o 
   4  12   7       80.16       88.87     22.16 o 
   5  12   7      412.61      439.01     38.63 o 
   6  12   7        8.20       17.23     18.28 o 
  -3  13   7       24.12        2.10     11.53 o 
  -2  13   7       13.24       24.11     13.29 o 
  -1  13   7       34.39       40.48     14.95 o 
   0  13   7      259.07      310.12     55.47 o 
   1  13   7       17.50       21.12     14.75 o 
   2  13   7      195.41      230.83     39.92 o 
   3  13   7        3.58       22.58     13.06 o 
   4  13   7      251.07      258.09     29.41 o 
   5  13   7       58.82       28.33     15.42 o 
  -2  14   7       15.20       39.29     21.88 o 
  -1  14   7       35.98       32.15     19.67 o 
   0  14   7       53.22       21.88     16.96 o 
   1  14   7       23.47       17.75     14.50 o 
   2  14   7       35.07       12.60     12.69 o 
   3  14   7      247.66      263.99     48.27 o 
   4  14   7        3.87       23.23     14.82 o 
   0  15   7       28.38       28.35     12.48 o 
   1  15   7       22.39       32.83     13.69 o 
   2  15   7        2.70        9.77      9.61 o 
  -2  -8   8       32.72       26.70     15.29 o 
  -1  -8   8      318.98      284.95     22.43 o 
   0  -8   8        1.82        9.34      6.57 o 
   1  -8   8       18.19       11.86      8.50 o 
   2  -8   8        2.44        9.30     10.02 o 
   3  -8   8      126.04      143.67     25.17 o 
  -3  -7   8        9.25       13.15     15.30 o 
  -2  -7   8      285.02      306.61     20.48 o 
  -1  -7   8       44.69       65.02      9.53 o 
   0  -7   8      240.31      257.35     28.86 o 
   1  -7   8        6.03       26.08      8.16 o 
   2  -7   8       32.05       19.38      8.42 o 
   3  -7   8        3.62       18.92      6.85 o 
   4  -7   8      152.80      147.50     24.51 o 
  -4  -6   8        2.56       24.47     12.82 o 
  -3  -6   8       43.37       44.83     13.04 o 
  -2  -6   8        0.06       10.06     10.87 o 
  -1  -6   8      585.64      617.83     28.97 o 
   0  -6   8        9.97       13.16      7.86 o 
   1  -6   8        1.95       14.24      9.40 o 
   2  -6   8       72.49       73.34     17.74 o 
   3  -6   8      849.39      837.13     58.06 o 
   4  -6   8       45.06       45.05     13.69 o 
   5  -6   8       24.74       17.72     13.00 o 
  -5  -5   8       70.73       87.74     23.55 o 
  -4  -5   8       11.87       13.60     13.43 o 
  -3  -5   8       35.45       43.20     24.28 o 
  -2  -5   8      934.89      966.27     24.11 o 
  -1  -5   8      125.26      130.01     12.47 o 
   0  -5   8       12.36       15.90      6.10 o 
   1  -5   8      127.48       93.25     22.20 o 
   2  -5   8       73.28       77.67     14.88 o 
   3  -5   8      255.99      259.55     29.05 o 
   4  -5   8      898.73      925.58     33.01 o 
   5  -5   8        8.20       13.63     13.90 o 
   6  -5   8        0.33       19.14     16.48 o 
  -5  -4   8       70.62       71.00     48.52 o 
  -4  -4   8       38.57       37.95     12.62 o 
  -3  -4   8      115.67      106.42     16.86 o 
  -2  -4   8      444.89      416.61     17.10 o 
  -1  -4   8      647.53      615.65     57.56 o 
   0  -4   8      116.29      123.85     21.50 o 
   1  -4   8        2.32       16.39      7.23 o 
   2  -4   8      161.06      171.20     25.82 o 
   3  -4   8      479.10      528.74     18.91 o 
   4  -4   8       53.41       59.88     15.91 o 
   5  -4   8      144.97      146.57     32.46 o 
   6  -4   8       24.66       26.28     14.82 o 
   7  -4   8       52.06       28.22     26.15 o 
  -6  -3   8       52.55       56.34     14.47 o 
  -5  -3   8      284.58      315.06     33.71 o 
  -4  -3   8       20.70       56.21     16.16 o 
  -3  -3   8      203.79      210.34     12.02 o 
  -2  -3   8     1705.98     1689.99     44.81 o 
  -1  -3   8       12.72       16.77      8.14 o 
   0  -3   8      348.18      361.19     21.14 o 
   1  -3   8        2.07        9.45      7.41 o 
   2  -3   8      297.30      305.92     24.57 o 
   3  -3   8     1065.33     1011.49     63.33 o 
   4  -3   8       81.85       89.42     10.04 o 
   5  -3   8        3.92        7.55      6.64 o 
   6  -3   8      182.67      195.55     29.29 o 
   7  -3   8       61.47       32.68     17.95 o 
  -6  -2   8       10.83       35.82     18.10 o 
  -5  -2   8      125.78      146.69     22.16 o 
  -4  -2   8      773.10      804.23     71.38 o 
  -3  -2   8      141.56      135.45     24.56 o 
  -2  -2   8      450.81      436.42     22.49 o 
  -1  -2   8      800.55      814.43     22.69 o 
   0  -2   8      111.53       84.79     20.94 o 
   1  -2   8      865.28      886.72     40.31 o 
   2  -2   8       64.04       54.90     17.71 o 
   3  -2   8      510.40      577.78     31.89 o 
   4  -2   8      151.95      131.27     19.81 o 
   5  -2   8      107.96      104.30     19.47 o 
   6  -2   8        1.66        0.00     18.16 o 
   7  -2   8      324.67      379.19     32.82 o 
   8  -2   8        9.22       13.65     12.15 o 
  -6  -1   8       41.31       45.08     15.87 o 
  -5  -1   8       38.55       34.82     15.59 o 
  -4  -1   8      776.18      770.75     33.87 o 
  -3  -1   8       81.59       88.41     10.55 o 
  -2  -1   8      260.42      249.22     17.37 o 
  -1  -1   8      500.92      443.95     19.56 o 
   0  -1   8      426.17      421.11     20.18 o 
   1  -1   8      228.22      194.64     17.61 o 
   2  -1   8      761.38      708.80     37.10 o 
   3  -1   8        8.33       27.60     11.89 o 
   4  -1   8       28.41       33.95      8.52 o 
   5  -1   8      108.50      116.35     13.55 o 
   6  -1   8      213.16      273.23     30.14 o 
   7  -1   8        4.92       11.60      8.82 o 
   8  -1   8       44.30       73.31     31.93 o 
  -7   0   8      103.39      125.04     20.82 o 
  -6   0   8      366.00      396.83     27.08 o 
  -5   0   8      163.79      190.14     31.88 o 
  -4   0   8      262.17      215.37     16.57 o 
  -3   0   8      260.87      254.48     22.49 o 
  -2   0   8      331.47      308.39     20.16 o 
  -1   0   8      143.39      146.57     18.76 o 
   0   0   8       27.38       37.50      9.52 o 
   1   0   8     1894.45     1741.06     47.33 o 
   2   0   8      428.09      456.85     20.30 o 
   3   0   8      537.52      528.02     25.57 o 
   4   0   8      512.03      460.93     15.79 o 
   5   0   8       30.82       34.91      5.47 o 
   6   0   8     1320.55     1229.13     38.57 o 
   7   0   8       39.99       38.62     22.49 o 
   8   0   8        4.41       23.27     11.10 o 
  -7   1   8        8.03        5.23     13.73 o 
  -6   1   8       33.34       31.40     12.08 o 
  -5   1   8      131.25      183.67     20.38 o 
  -4   1   8      333.58      315.76     13.22 o 
  -3   1   8      805.80      773.54     26.02 o 
  -2   1   8      204.05      204.45     22.42 o 
  -1   1   8     1980.81     2006.77     40.06 o 
   0   1   8      141.74      136.63     21.79 o 
   1   1   8     1737.11     1754.63     32.93 o 
   2   1   8      490.47      441.10     20.99 o 
   3   1   8       50.75       41.83     10.73 o 
   4   1   8      756.43      718.14     15.60 o 
   5   1   8      220.13      215.29     17.24 o 
   6   1   8      157.90      192.95     44.96 o 
   7   1   8      748.59      781.33     49.93 o 
   8   1   8      167.31      147.32     34.05 o 
  -7   2   8      133.52      106.50     31.26 o 
  -6   2   8      197.00      249.02     41.85 o 
  -5   2   8      254.30      239.27     20.25 o 
  -4   2   8      389.49      412.11     23.82 o 
  -3   2   8      293.20      295.20     23.17 o 
  -2   2   8       40.66       26.03     11.29 o 
  -1   2   8     1304.04     1385.37     27.74 o 
   0   2   8       12.15       12.05      9.70 o 
   1   2   8      731.80      768.49     28.43 o 
   2   2   8       14.27       11.80      8.23 o 
   3   2   8      147.23      161.34     12.52 o 
   4   2   8       16.80       21.37      5.15 o 
   5   2   8      767.67      757.19     32.95 o 
   6   2   8      603.53      549.22     33.98 o 
   7   2   8      461.10      557.05     51.47 o 
   8   2   8        4.60       21.49     11.43 o 
   9   2   8      210.24      253.08     25.28 o 
  -7   3   8       57.98       59.39     14.23 o 
  -6   3   8      432.02      406.80     35.15 o 
  -5   3   8        0.17       20.09      7.43 o 
  -4   3   8      789.02      836.31     27.17 o 
  -3   3   8       44.59       52.50      9.93 o 
  -2   3   8     1076.16     1168.93     27.17 o 
  -1   3   8      580.14      581.08     39.76 o 
   0   3   8     1281.79     1302.06     28.79 o 
   1   3   8     2005.85     2053.29     43.79 o 
   2   3   8     3015.78     3059.09     39.32 o 
   3   3   8     1155.61     1158.57     34.56 o 
   4   3   8      832.47      789.97     20.53 o 
   5   3   8      375.13      373.82     14.75 o 
   6   3   8      445.95      463.59     18.36 o 
   7   3   8       80.97       66.21     23.85 o 
   8   3   8       58.91       29.51     19.24 o 
   9   3   8        1.59        7.46     11.07 o 
  -7   4   8       68.29      105.60     25.32 o 
  -6   4   8       66.03       60.62     31.59 o 
  -5   4   8      182.53      195.29     21.33 o 
  -4   4   8        0.34        3.59      6.11 o 
  -3   4   8      820.74      845.24     40.86 o 
  -2   4   8      187.25      170.41     15.62 o 
  -1   4   8     1359.94     1444.41     29.21 o 
   0   4   8      113.58      126.00     16.87 o 
   1   4   8     1519.65     1664.00     35.95 o 
   2   4   8       70.05       66.72     14.27 o 
   3   4   8     2157.28     2311.49     33.18 o 
   4   4   8      108.72      133.87     14.03 o 
   5   4   8       66.16       54.73      9.08 o 
   6   4   8      187.97      204.10     16.09 o 
   7   4   8      301.89      268.16     32.06 o 
   8   4   8       22.16       38.93     12.65 o 
   9   4   8        2.29       23.02     10.57 o 
  -7   5   8      134.56      120.34     42.86 o 
  -6   5   8        3.68       16.91     13.18 o 
  -5   5   8       80.86       67.30     19.15 o 
  -4   5   8       26.17       20.33     10.25 o 
  -3   5   8      378.34      376.31     19.36 o 
  -2   5   8      537.26      512.78     24.28 o 
  -1   5   8       20.90       12.87      5.46 o 
   0   5   8        1.88       19.09      6.70 o 
   1   5   8      325.77      334.41     16.93 o 
   2   5   8     1573.08     1563.77     48.20 o 
   3   5   8      366.55      281.00     25.60 o 
   4   5   8       86.42       81.85     12.87 o 
   5   5   8      315.34      316.00     15.16 o 
   6   5   8        2.17        6.18      6.37 o 
   7   5   8       26.33       35.69     12.14 o 
   8   5   8      195.64      245.85     40.22 o 
   9   5   8      106.71       95.64     23.44 o 
  -7   6   8       91.43       75.67     18.95 o 
  -6   6   8       25.92       27.92     13.23 o 
  -5   6   8        7.39       11.47      9.97 o 
  -4   6   8        2.89        3.04     10.72 o 
  -3   6   8      358.97      348.75     22.27 o 
  -2   6   8      120.59      143.50     16.16 o 
  -1   6   8       73.10       78.60     13.97 o 
   0   6   8       14.79       27.54     12.21 o 
   1   6   8       14.19       19.73      8.68 o 
   2   6   8        0.70        8.73      8.00 o 
   3   6   8      625.16      604.36     22.58 o 
   4   6   8      379.81      339.29     15.76 o 
   5   6   8      215.33      182.37     16.84 o 
   6   6   8       57.50       71.39     10.46 o 
   7   6   8      118.70      135.38     20.15 o 
   8   6   8        7.32       11.84      8.80 o 
  -6   7   8        0.42       12.39      5.83 o 
  -5   7   8        0.06       15.91      8.65 o 
  -4   7   8      541.96      569.90     21.43 o 
  -3   7   8      257.36      278.55     21.10 o 
  -2   7   8      366.72      370.84     23.55 o 
  -1   7   8       43.50       35.07     11.22 o 
   0   7   8      363.82      350.33     18.00 o 
   1   7   8      295.60      289.67     20.68 o 
   2   7   8      985.57      917.51     24.04 o 
   3   7   8       61.40       76.82     15.17 o 
   4   7   8      488.84      496.10     21.92 o 
   5   7   8        0.60       15.48     19.24 o 
   6   7   8     1132.95     1166.69     26.93 o 
   7   7   8        2.30        4.33      6.55 o 
   8   7   8        0.56        3.61     15.64 o 
  -6   8   8        1.38       10.78      9.36 o 
  -5   8   8        1.87       17.45      9.83 o 
  -4   8   8      139.57      118.43     19.83 o 
  -3   8   8      751.11      700.25     37.95 o 
  -2   8   8       32.96       42.22     11.41 o 
  -1   8   8       80.01       83.00     12.06 o 
   0   8   8        3.04       20.72     13.50 o 
   1   8   8     2188.89     2252.72     42.77 o 
   2   8   8       89.46      126.88     15.71 o 
   3   8   8      235.73      254.23     16.95 o 
   4   8   8      265.77      265.00     14.34 o 
   5   8   8     1018.79     1008.39     39.10 o 
   6   8   8      261.04      240.69     16.07 o 
   7   8   8      345.27      315.79     15.89 o 
   8   8   8       81.63       44.65     12.05 o 
  -6   9   8       42.91       37.22      9.40 o 
  -5   9   8        0.10        7.55      9.24 o 
  -4   9   8      378.77      391.68     18.47 o 
  -3   9   8      184.91      187.98     17.39 o 
  -2   9   8       97.51      116.72     14.34 o 
  -1   9   8      253.35      203.69     18.91 o 
   0   9   8      500.42      485.05     20.32 o 
   1   9   8       92.13      104.71     16.49 o 
   2   9   8      500.96      469.50     15.40 o 
   3   9   8      108.58      105.12     16.99 o 
   4   9   8       15.89       17.64      7.43 o 
   5   9   8      162.74      177.00     18.06 o 
   6   9   8      875.73      926.59     42.96 o 
   7   9   8       24.50       17.50      6.01 o 
   8   9   8       11.14       23.24      8.14 o 
  -5  10   8      112.22      132.74     14.05 o 
  -4  10   8       48.82       58.00     18.10 o 
  -3  10   8      174.35      188.48     17.78 o 
  -2  10   8       52.92       59.26     16.10 o 
  -1  10   8       16.57       11.23      9.36 o 
   0  10   8        0.09       22.29     12.63 o 
   1  10   8      784.05      744.43     25.85 o 
   2  10   8       13.13        9.82      9.14 o 
   3  10   8      140.86      157.17     21.01 o 
   4  10   8      104.74      103.71     15.46 o 
   5  10   8      307.89      349.17     34.22 o 
   6  10   8        2.61       16.84      9.21 o 
   7  10   8       88.33      107.00     16.29 o 
  -5  11   8        0.14       20.92     10.38 o 
  -4  11   8      336.44      326.18     18.64 o 
  -3  11   8       63.90       42.26     11.44 o 
  -2  11   8        0.52       17.24      9.29 o 
  -1  11   8      119.60      134.79     18.04 o 
   0  11   8      197.53      213.26     14.07 o 
   1  11   8       18.56       40.34      9.36 o 
   2  11   8      210.29      216.26     21.66 o 
   3  11   8       38.91       26.58      7.40 o 
   4  11   8        2.51       15.97     11.77 o 
   5  11   8       12.88       15.41      7.77 o 
   6  11   8      284.80      330.79     42.65 o 
   7  11   8       12.75       18.25      9.29 o 
  -4  12   8        0.18       25.22      9.14 o 
  -3  12   8       64.85       48.89     15.35 o 
  -2  12   8        0.12        3.45      8.07 o 
  -1  12   8      277.33      245.18     21.50 o 
   0  12   8       84.14       94.02     19.76 o 
   1  12   8      210.65      222.90     26.50 o 
   2  12   8        1.15        9.64     10.57 o 
   3  12   8      157.57      154.86     24.15 o 
   4  12   8       66.56       89.44     21.68 o 
   5  12   8      182.85      202.07     19.79 o 
   6  12   8       21.79       19.57      9.25 o 
  -3  13   8       36.37       31.67     22.25 o 
  -2  13   8        6.83       12.92     10.25 o 
  -1  13   8        0.45       14.40     16.56 o 
   0  13   8      541.42      608.47    113.48 o 
   1  13   8        8.75       22.20      9.44 o 
   2  13   8       12.08       24.36     13.61 o 
   3  13   8       20.41       19.51     13.18 o 
   4  13   8      320.64      297.42     27.72 o 
   5  13   8        6.65       24.58     14.72 o 
  -2  14   8       16.21       35.16     26.86 o 
  -1  14   8      110.56      113.16     51.32 o 
   0  14   8       17.14       11.39     13.82 o 
   1  14   8       42.68       56.85     17.60 o 
   2  14   8       14.17       37.03     23.02 o 
   3  14   8       33.75       28.79     14.14 o 
   4  14   8       40.96       24.86     14.00 o 
   1  15   8       12.16        7.38     10.86 o 
  -1  -7   9        8.43       16.25      7.33 o 
   0  -7   9      245.24      292.93     31.57 o 
   1  -7   9      175.61      183.53     17.17 o 
   2  -7   9       25.17       35.67     12.55 o 
   3  -7   9       12.49       12.07      5.43 o 
  -3  -6   9       18.87        8.32     11.33 o 
  -2  -6   9       24.45       22.06     11.98 o 
  -1  -6   9      729.95      834.52     32.58 o 
   0  -6   9       13.36       12.20      8.45 o 
   1  -6   9      224.33      227.20     41.18 o 
   2  -6   9      174.45      206.67     20.94 o 
   3  -6   9      214.06      260.27     39.11 o 
   4  -6   9        0.59       13.23      8.33 o 
  -4  -5   9        2.33       17.90     12.06 o 
  -3  -5   9        9.82       33.25     11.37 o 
  -2  -5   9      569.21      571.41     23.66 o 
  -1  -5   9       72.42       90.73     16.74 o 
   0  -5   9       91.05       95.55     13.55 o 
   1  -5   9        0.77       10.35     10.98 o 
   2  -5   9      508.00      443.21     21.09 o 
   3  -5   9        0.58       17.96     15.00 o 
   4  -5   9      221.21      183.96     32.46 o 
   5  -5   9        1.09       41.89     32.54 o 
  -4  -4   9       24.57       39.52     12.52 o 
  -3  -4   9        8.61       13.27     13.12 o 
  -2  -4   9        2.61        3.62      6.23 o 
  -1  -4   9      832.69      831.63     33.37 o 
   0  -4   9      315.80      296.51     15.88 o 
   1  -4   9       14.70       20.53      9.34 o 
   2  -4   9      108.18      109.70     18.83 o 
   3  -4   9      765.93      756.31     24.73 o 
   4  -4   9        0.12        6.62      5.36 o 
   5  -4   9       17.86       17.54     10.88 o 
   6  -4   9       18.03       27.65      8.25 o 
  -5  -3   9        5.57       14.31     10.91 o 
  -4  -3   9        0.72       20.51     12.47 o 
  -3  -3   9       29.76       27.97     14.41 o 
  -2  -3   9       90.73       94.66     16.33 o 
  -1  -3   9       43.32       53.29     12.37 o 
   0  -3   9       59.28       70.67     13.05 o 
   1  -3   9       59.11       72.32     16.03 o 
   2  -3   9     1048.79     1083.61     42.10 o 
   3  -3   9        0.18        9.78      6.04 o 
   4  -3   9      535.10      552.02     22.43 o 
   5  -3   9       80.96      102.88     26.00 o 
   6  -3   9      185.03      181.64     34.33 o 
   7  -3   9       41.10        3.56     15.82 o 
  -5  -2   9       24.68       44.25     19.11 o 
  -4  -2   9       65.27      105.56     20.35 o 
  -3  -2   9     1436.35     1426.94     26.88 o 
  -2  -2   9      394.12      362.60     18.14 o 
  -1  -2   9       28.74       18.67     14.63 o 
   0  -2   9        3.84       18.85     10.40 o 
   1  -2   9       30.99       25.08     18.12 o 
   2  -2   9      624.81      583.19     32.49 o 
   3  -2   9     1427.61     1505.59     43.93 o 
   4  -2   9        0.06        8.29     14.98 o 
   5  -2   9      178.28      181.33     15.61 o 
   6  -2   9      322.88      298.08     55.67 o 
   7  -2   9      610.95      668.28    110.41 o 
  -6  -1   9      151.59      170.01     18.09 o 
  -5  -1   9       65.11       61.89     30.36 o 
  -4  -1   9      142.68      121.39     26.75 o 
  -3  -1   9       65.61       46.79     15.62 o 
  -2  -1   9     1830.16     1747.64     75.65 o 
  -1  -1   9      375.31      357.57     22.95 o 
   0  -1   9        1.86       20.95     10.63 o 
   1  -1   9        5.32       26.66     10.98 o 
   2  -1   9     1626.52     1670.02     40.92 o 
   3  -1   9       75.55       97.88     17.46 o 
   4  -1   9        4.02       23.17      8.26 o 
   5  -1   9      134.91      128.59     13.41 o 
   6  -1   9      284.85      304.68     32.76 o 
   7  -1   9      283.27      239.99     55.50 o 
   8  -1   9      208.72      211.30     43.96 o 
  -6   0   9       50.66       72.26     16.34 o 
  -5   0   9       52.37       92.31     20.75 o 
  -4   0   9        0.18       30.02     14.75 o 
  -3   0   9     2092.32     2035.42     33.13 o 
  -2   0   9      210.56      191.35     33.42 o 
  -1   0   9      293.40      300.71     25.78 o 
   0   0   9      233.82      212.96     21.73 o 
   1   0   9      135.14      144.79     16.78 o 
   2   0   9      128.47      136.50     13.30 o 
   3   0   9       23.44       20.85      8.54 o 
   4   0   9        0.19       20.14      8.30 o 
   5   0   9        1.42       10.51      7.21 o 
   6   0   9        2.32       15.28     14.05 o 
   7   0   9      463.81      440.37     26.45 o 
   8   0   9        1.31       18.08     12.46 o 
  -6   1   9        5.12       47.49     16.41 o 
  -5   1   9      395.17      419.75     30.08 o 
  -4   1   9      286.45      332.92     22.56 o 
  -3   1   9        2.61        0.00      9.28 o 
  -2   1   9      588.29      616.42     21.47 o 
  -1   1   9      925.98      930.78     25.17 o 
   0   1   9      405.80      416.48     18.93 o 
   1   1   9       56.53       74.06     12.93 o 
   2   1   9     1469.98     1460.05     39.81 o 
   3   1   9        8.99        1.08      8.45 o 
   4   1   9       79.27       67.36     13.79 o 
   5   1   9        1.42        3.84     13.03 o 
   6   1   9      590.01      552.54     38.32 o 
   7   1   9       12.24       21.41     13.58 o 
   8   1   9       70.65       46.29     22.19 o 
  -6   2   9       55.84       75.96     16.07 o 
  -5   2   9        6.22        5.79     19.42 o 
  -4   2   9       49.39       53.73     10.28 o 
  -3   2   9      227.62      272.25     16.35 o 
  -2   2   9      511.63      569.78     32.07 o 
  -1   2   9      166.60      187.01     17.20 o 
   0   2   9      691.27      688.22     25.35 o 
   1   2   9     1907.57     1935.28     38.05 o 
   2   2   9      198.95      224.17     14.55 o 
   3   2   9      991.93     1075.97     34.48 o 
   4   2   9        6.47       15.83      9.87 o 
   5   2   9      380.27      360.62     15.83 o 
   6   2   9        2.28        8.69      4.49 o 
   7   2   9      158.79      168.87     26.58 o 
   8   2   9        7.18       21.33      8.74 o 
  -6   3   9       37.49       50.48     15.36 o 
  -5   3   9      107.80       75.52     13.37 o 
  -4   3   9      580.76      592.68     28.45 o 
  -3   3   9        2.49       10.50      9.78 o 
  -2   3   9       34.84       25.21     15.38 o 
  -1   3   9       24.33       27.83     10.54 o 
   0   3   9     2308.08     2223.85     40.77 o 
   1   3   9      115.20      154.00     20.07 o 
   2   3   9     1498.43     1507.42     31.45 o 
   3   3   9      952.91      951.08     28.54 o 
   4   3   9       42.51       46.14     10.36 o 
   5   3   9      485.05      453.42     25.52 o 
   6   3   9      209.59      232.29     13.24 o 
   7   3   9        2.45        8.07      9.03 o 
   8   3   9       11.45       17.69     14.87 o 
  -6   4   9      249.95      251.72     26.70 o 
  -5   4   9      242.90      264.09     28.92 o 
  -4   4   9      556.23      566.14     32.75 o 
  -3   4   9      809.62      800.54     27.87 o 
  -2   4   9      457.36      476.95     40.32 o 
  -1   4   9      259.33      288.40     17.15 o 
   0   4   9      703.09      778.64     28.26 o 
   1   4   9      640.77      568.19     21.88 o 
   2   4   9      104.06      120.13     18.06 o 
   3   4   9      403.34      430.99     26.74 o 
   4   4   9       27.14       45.30     14.86 o 
   5   4   9      348.72      356.25     32.26 o 
   6   4   9      215.91      183.38     18.75 o 
   7   4   9       39.79       45.31     15.37 o 
   8   4   9        3.97       13.51     11.35 o 
  -6   5   9       77.42       38.75     34.20 o 
  -5   5   9       18.78       24.73     10.87 o 
  -4   5   9       66.95       84.02     15.56 o 
  -3   5   9       38.30       71.44     17.26 o 
  -2   5   9      416.95      417.78     35.79 o 
  -1   5   9        8.80        8.85      7.26 o 
   0   5   9      546.10      532.96     23.90 o 
   1   5   9       43.97       26.67     10.60 o 
   2   5   9       47.43       53.75     16.96 o 
   3   5   9       42.11       38.46     15.02 o 
   4   5   9      957.65      953.96     24.32 o 
   5   5   9      395.03      428.35     22.05 o 
   6   5   9      869.24      863.68     29.41 o 
   7   5   9      110.04       88.47     21.77 o 
   8   5   9      200.05      193.24     33.62 o 
  -6   6   9      148.27      133.04     18.03 o 
  -5   6   9       81.35       64.00     16.72 o 
  -4   6   9        2.24       14.92     11.07 o 
  -3   6   9        1.82        4.46     15.51 o 
  -2   6   9      442.45      393.58     25.26 o 
  -1   6   9      898.32      896.85     27.40 o 
   0   6   9     1337.77     1269.71     30.07 o 
   1   6   9      445.92      366.72     22.46 o 
   2   6   9      782.05      812.35     21.64 o 
   3   6   9     1069.39     1004.22     28.04 o 
   4   6   9      289.90      328.76     23.14 o 
   5   6   9     1428.09     1442.53     38.37 o 
   6   6   9      234.81      216.72     13.34 o 
   7   6   9      195.55      157.29     44.61 o 
   8   6   9        2.34       11.74      8.82 o 
  -6   7   9       54.83       61.00     13.13 o 
  -5   7   9       73.63       72.10     18.36 o 
  -4   7   9      106.47      107.67     20.21 o 
  -3   7   9      657.58      631.93     42.21 o 
  -2   7   9       90.43       92.88     13.12 o 
  -1   7   9       23.85       19.74      8.95 o 
   0   7   9     2567.86     2630.58     67.68 o 
   1   7   9        5.62       18.56      7.54 o 
   2   7   9      370.80      363.22     15.79 o 
   3   7   9      291.25      275.62     14.91 o 
   4   7   9      313.70      364.57     17.10 o 
   5   7   9      634.10      663.30     37.81 o 
   6   7   9      480.52      471.44     19.62 o 
   7   7   9      422.47      409.20     21.97 o 
   8   7   9       14.71       24.58     10.29 o 
  -6   8   9       10.60       12.58      6.86 o 
  -5   8   9       54.86       69.29     13.67 o 
  -4   8   9      302.72      315.97     23.14 o 
  -3   8   9      117.97      150.82     18.62 o 
  -2   8   9      438.19      407.01     21.38 o 
  -1   8   9        8.82       23.09     10.38 o 
   0   8   9       10.42       11.05      8.60 o 
   1   8   9     1416.90     1340.15     30.43 o 
   2   8   9      507.48      545.61     52.44 o 
   3   8   9       52.96       36.00     12.15 o 
   4   8   9      185.86      175.52     31.04 o 
   5   8   9        6.21       18.82      7.58 o 
   6   8   9       28.47       18.84      6.71 o 
   7   8   9       86.96       82.49     14.94 o 
   8   8   9       30.57       31.67     16.10 o 
  -5   9   9        8.57       15.94      9.00 o 
  -4   9   9      128.46      138.93     17.85 o 
  -3   9   9      358.56      377.56     44.49 o 
  -2   9   9        1.16       31.14     20.06 o 
  -1   9   9        2.62       13.57     11.65 o 
   0   9   9      116.85      106.12     14.84 o 
   1   9   9      357.52      310.71     15.89 o 
   2   9   9      278.24      263.62     19.51 o 
   3   9   9       14.69       11.15      6.61 o 
   4   9   9        1.28       17.11      7.39 o 
   5   9   9       48.18       44.41      7.33 o 
   6   9   9      194.11      197.27     17.95 o 
   7   9   9        0.02        9.08      4.74 o 
  -5  10   9      108.82       86.27     20.94 o 
  -4  10   9        9.29       27.58     21.38 o 
  -3  10   9      166.84      197.37     17.86 o 
  -2  10   9        8.46        9.81      8.71 o 
  -1  10   9       18.36       23.92     13.01 o 
   0  10   9       34.41       41.03     12.97 o 
   1  10   9        5.86        8.96      7.39 o 
   2  10   9        2.60        8.83      6.30 o 
   3  10   9      440.72      415.20     19.57 o 
   4  10   9       11.64        7.87      4.62 o 
   5  10   9       74.33       77.92     11.65 o 
   6  10   9       50.45       60.48     13.24 o 
   7  10   9      110.39      125.03     19.28 o 
  -4  11   9      254.76      271.42     29.77 o 
  -3  11   9        1.62       13.96     10.06 o 
  -2  11   9       70.10       78.85     15.28 o 
  -1  11   9        0.10        4.40      8.96 o 
   0  11   9      746.26      721.91     36.13 o 
   1  11   9      307.73      307.22     18.44 o 
   2  11   9      124.73      136.44     19.10 o 
   3  11   9        9.52       12.63      6.58 o 
   4  11   9      706.12      715.28     33.59 o 
   5  11   9      308.19      303.25     24.31 o 
   6  11   9      109.99      121.02     23.78 o 
   7  11   9        0.40       20.43     10.60 o 
  -4  12   9       68.93       59.67     18.75 o 
  -3  12   9      247.96      200.52     23.29 o 
  -2  12   9        9.36        6.99      7.21 o 
  -1  12   9      193.80      196.20     38.92 o 
   0  12   9      150.33      156.42     22.08 o 
   1  12   9      300.56      355.75     40.07 o 
   2  12   9        0.05       16.72     18.22 o 
   3  12   9       27.32       92.60     24.77 o 
   4  12   9       42.97       37.97     14.73 o 
   5  12   9      370.47      410.17     44.25 o 
   6  12   9       25.42       15.70     20.93 o 
  -3  13   9       15.86       20.61     13.03 o 
  -2  13   9       59.41       63.07     15.41 o 
  -1  13   9        8.11       39.30     19.67 o 
   0  13   9      374.44      350.18     25.42 o 
   1  13   9       43.96       41.10     20.25 o 
   2  13   9       15.99       26.97     25.38 o 
   3  13   9       84.13      171.62     38.01 o 
   4  13   9       99.81      109.60     23.85 o 
   5  13   9       29.43       25.18     13.31 o 
  -1  14   9       28.81       26.40     17.21 o 
   0  14   9       27.20       54.31     16.03 o 
   1  14   9       91.45       84.16     23.04 o 
   2  14   9       11.36       11.31     19.39 o 
   3  14   9       11.92       12.10      5.07 o 
   4  14   9        9.90       21.78     11.41 o 
  -1  -6  10      262.28      291.89     52.72 o 
   0  -6  10       61.80       61.65     21.47 o 
   1  -6  10        2.23       19.86     12.92 o 
   2  -6  10      104.35      101.66     18.68 o 
   3  -6  10      191.12      193.34     24.54 o 
  -3  -5  10       70.94       78.19     16.08 o 
  -2  -5  10      190.25      162.83     19.89 o 
  -1  -5  10       49.27       45.63     13.59 o 
   0  -5  10      339.80      341.41     24.22 o 
   1  -5  10        5.79        7.97      4.77 o 
   2  -5  10       11.87       12.64     13.19 o 
   3  -5  10        1.03       11.23      6.64 o 
   4  -5  10      349.82      308.82     45.27 o 
  -3  -4  10        2.07       40.67     17.10 o 
  -2  -4  10      151.32      199.18     33.40 o 
  -1  -4  10      683.62      650.74     26.63 o 
   0  -4  10       70.40       73.02     12.47 o 
   1  -4  10       43.27       38.67     13.11 o 
   2  -4  10        0.47        9.55      9.69 o 
   3  -4  10      687.05      660.95     35.78 o 
   4  -4  10        2.07       14.69     19.88 o 
   5  -4  10      261.46      217.28     46.64 o 
  -4  -3  10        2.46        7.04      9.89 o 
  -3  -3  10       13.59       18.20     11.39 o 
  -2  -3  10       82.55      130.12     18.68 o 
  -1  -3  10       13.61       36.18     11.40 o 
   0  -3  10      458.39      415.68     22.51 o 
   1  -3  10       16.69       39.07     12.71 o 
   2  -3  10       65.05       85.16     17.17 o 
   3  -3  10      250.02      256.69     24.27 o 
   4  -3  10      293.63      318.86     19.89 o 
   5  -3  10      141.74       73.79     24.85 o 
   6  -3  10      139.15      105.73     55.86 o 
  -5  -2  10       68.38       66.98     50.03 o 
  -4  -2  10       25.05       24.44     20.07 o 
  -3  -2  10      371.74      343.56     38.53 o 
  -2  -2  10      383.45      344.85     29.98 o 
  -1  -2  10       17.13       16.11      9.58 o 
   0  -2  10      223.23      236.16     23.69 o 
   1  -2  10      310.09      345.42     34.45 o 
   2  -2  10       95.04      108.11     28.77 o 
   3  -2  10       56.72      108.45     14.42 o 
   4  -2  10       65.33       70.61     14.37 o 
   5  -2  10        2.22       25.89      9.35 o 
   6  -2  10       55.58       50.55     20.41 o 
   7  -2  10      274.71      272.11     53.01 o 
  -5  -1  10        7.79       20.93     11.18 o 
  -4  -1  10      131.42      109.95     22.51 o 
  -3  -1  10      244.28      205.55     29.70 o 
  -2  -1  10     1315.45     1383.66     48.98 o 
  -1  -1  10      392.17      402.66     21.94 o 
   0  -1  10        3.07       40.77     15.94 o 
   1  -1  10        7.64       11.31      7.11 o 
   2  -1  10     1295.85     1372.27     45.44 o 
   3  -1  10       13.25       31.48      7.84 o 
   4  -1  10      108.85      104.26     13.28 o 
   5  -1  10       56.55       41.15     14.94 o 
   6  -1  10      146.93      150.12     31.42 o 
   7  -1  10       23.46       20.36     20.31 o 
  -5   0  10        3.76        9.27     30.73 o 
  -4   0  10       23.90       33.99     14.85 o 
  -3   0  10      405.51      422.45     24.01 o 
  -2   0  10       73.92       87.17     15.08 o 
  -1   0  10        1.07        8.97      5.88 o 
   0   0  10        0.07       13.96     10.43 o 
   1   0  10      827.60      804.09     35.70 o 
   2   0  10       73.19       86.78     15.04 o 
   3   0  10     1712.89     1577.58     89.30 o 
   4   0  10       25.64       32.22     12.70 o 
   5   0  10        6.61       13.47      6.46 o 
   6   0  10        0.01       13.47      9.47 o 
   7   0  10      215.67      278.04     83.80 o 
  -6   1  10       25.05       56.53     21.44 o 
  -5   1  10       12.16       37.08     13.64 o 
  -4   1  10      577.01      575.07     29.35 o 
  -3   1  10        6.60        9.88      9.74 o 
  -2   1  10       97.39       95.21     15.27 o 
  -1   1  10       48.51       76.87     17.76 o 
   0   1  10        6.63       15.76     18.03 o 
   1   1  10       27.56       48.78     16.76 o 
   2   1  10     1655.48     1679.86     41.98 o 
   3   1  10       28.68       47.07     13.76 o 
   4   1  10      147.75      191.20     19.92 o 
   5   1  10      270.07      237.02     16.22 o 
   6   1  10      376.04      399.58     21.94 o 
   7   1  10        0.42        0.25     12.75 o 
   8   1  10        0.77       22.00     13.21 o 
  -6   2  10      107.23      131.59     36.41 o 
  -5   2  10       20.83       31.26     18.04 o 
  -4   2  10       19.98       39.16      8.94 o 
  -3   2  10     1541.35     1570.63     37.99 o 
  -2   2  10        0.30        0.57      7.96 o 
  -1   2  10       26.41       13.02      9.95 o 
   0   2  10      296.05      321.90     18.82 o 
   1   2  10     2194.83     2208.94     48.88 o 
   2   2  10       12.40       21.74     10.25 o 
   3   2  10      286.01      277.59     16.06 o 
   4   2  10      207.52      180.55     21.27 o 
   5   2  10      204.53      188.46     16.24 o 
   6   2  10      592.89      539.30     42.22 o 
   7   2  10      181.68      230.37     32.59 o 
   8   2  10       46.41       43.38     16.59 o 
  -6   3  10        7.35        6.21     13.13 o 
  -5   3  10      112.80      134.28     37.46 o 
  -4   3  10      995.43     1002.93     25.45 o 
  -3   3  10        0.34       11.64     13.45 o 
  -2   3  10      290.60      261.64     16.32 o 
  -1   3  10      205.73      211.70     17.54 o 
   0   3  10      203.35      202.81     30.49 o 
   1   3  10      258.53      308.25     21.28 o 
   2   3  10      430.37      430.78     21.53 o 
   3   3  10       85.18       87.76     11.11 o 
   4   3  10      565.42      589.54     24.12 o 
   5   3  10      168.89      131.73     22.01 o 
   6   3  10     1297.67     1394.90     22.75 o 
   7   3  10       34.97       43.55     19.67 o 
   8   3  10        0.65       15.30     11.88 o 
  -6   4  10       63.97       76.92     19.14 o 
  -5   4  10       98.09      134.11     26.39 o 
  -4   4  10       40.24       45.06     22.51 o 
  -3   4  10      709.26      693.80     24.71 o 
  -2   4  10       11.22       14.10      5.14 o 
  -1   4  10      178.20      204.51     17.61 o 
   0   4  10        3.68        4.37      8.48 o 
   1   4  10     1453.26     1432.82     34.98 o 
   2   4  10       38.75       25.78     10.32 o 
   3   4  10      182.05      221.30     23.10 o 
   4   4  10      431.96      472.97     25.66 o 
   5   4  10     1735.08     1800.09     29.35 o 
   6   4  10      181.22      157.61     15.77 o 
   7   4  10      145.28      119.32     18.99 o 
   8   4  10       42.31       33.80     14.48 o 
  -6   5  10        0.65       16.97     14.11 o 
  -5   5  10      148.67      133.24     25.16 o 
  -4   5  10      112.18       95.21     13.58 o 
  -3   5  10      264.12      301.21     20.70 o 
  -2   5  10        0.99       17.81     10.32 o 
  -1   5  10       74.21       73.78     16.39 o 
   0   5  10     1263.47     1234.12     56.97 o 
   1   5  10      213.84      189.69     22.85 o 
   2   5  10      167.27      222.13     25.24 o 
   3   5  10        0.67       12.90      9.36 o 
   4   5  10       39.65       47.23     13.61 o 
   5   5  10      187.69      229.49     33.42 o 
   6   5  10      570.55      543.58     32.35 o 
   7   5  10      153.41      107.90     32.40 o 
   8   5  10       36.18       32.22     19.33 o 
  -6   6  10       20.23       15.63     15.25 o 
  -5   6  10       68.89      108.71     27.14 o 
  -4   6  10      110.60       84.69     15.93 o 
  -3   6  10       18.48       31.13     12.00 o 
  -2   6  10      301.97      297.95     18.29 o 
  -1   6  10      416.42      437.10     26.61 o 
   0   6  10       75.30       78.60     15.48 o 
   1   6  10      599.53      597.83     23.20 o 
   2   6  10      147.54      171.05     21.12 o 
   3   6  10       43.15       43.22     11.26 o 
   4   6  10      168.12      160.70     19.80 o 
   5   6  10      244.64      261.26     26.48 o 
   6   6  10        4.18       17.24      6.00 o 
   7   6  10       44.54       43.69     15.39 o 
   8   6  10        2.54        3.50     11.31 o 
  -5   7  10       28.53       29.37     20.70 o 
  -4   7  10      125.12      127.96     19.83 o 
  -3   7  10      454.77      476.66     21.80 o 
  -2   7  10        6.33       11.39      9.01 o 
  -1   7  10        0.43       19.79      7.24 o 
   0   7  10     1423.16     1459.21     63.99 o 
   1   7  10      146.43      160.62     21.94 o 
   2   7  10       43.12       43.62     17.95 o 
   3   7  10        0.77        2.66      9.52 o 
   4   7  10      447.75      444.99     18.98 o 
   5   7  10      221.77      214.40     16.01 o 
   6   7  10       76.81       91.63     10.68 o 
   7   7  10      105.33      111.50     25.66 o 
   8   7  10      117.61       83.18     22.60 o 
  -5   8  10      156.42      181.46     18.51 o 
  -4   8  10        3.23       16.80      9.35 o 
  -3   8  10      110.89       97.74     13.70 o 
  -2   8  10      230.17      229.74     18.88 o 
  -1   8  10      181.58      220.10     28.22 o 
   0   8  10        6.22       38.22     12.50 o 
   1   8  10      765.74      773.83     36.45 o 
   2   8  10      107.38       89.19     12.10 o 
   3   8  10      756.83      772.54     46.75 o 
   4   8  10      326.97      290.33     16.10 o 
   5   8  10      905.09      886.78     25.60 o 
   6   8  10        2.88       10.36      6.98 o 
   7   8  10       66.96       59.25     15.30 o 
   8   8  10       35.15       20.96     14.17 o 
  -5   9  10        1.87       15.54     10.00 o 
  -4   9  10       41.54       35.10      9.63 o 
  -3   9  10      179.37      198.28     16.14 o 
  -2   9  10      180.79      205.99     18.88 o 
  -1   9  10       60.13       66.42     12.23 o 
   0   9  10       87.14      125.18     13.73 o 
   1   9  10      887.81      863.85     32.65 o 
   2   9  10      367.06      354.31     30.10 o 
   3   9  10        5.12       10.71      8.28 o 
   4   9  10      890.56      916.83     21.49 o 
   5   9  10       73.36       82.18     12.97 o 
   6   9  10       83.82       66.96     10.12 o 
   7   9  10       16.95       11.32      5.65 o 
  -4  10  10      115.45      128.65     19.82 o 
  -3  10  10       53.49      111.34     32.72 o 
  -2  10  10       20.28       19.93     11.17 o 
  -1  10  10      208.87      213.77     27.73 o 
   0  10  10       21.45       21.28     12.43 o 
   1  10  10       38.48       36.14     13.79 o 
   2  10  10      755.47      788.32     43.17 o 
   3  10  10      101.60       89.25     14.31 o 
   4  10  10       30.36       23.08      7.63 o 
   5  10  10       15.15       21.76      6.38 o 
   6  10  10      318.94      306.79     28.95 o 
   7  10  10       17.45       29.13      7.72 o 
  -4  11  10        0.34       29.72     11.26 o 
  -3  11  10      100.29       92.55     14.71 o 
  -2  11  10      118.11      132.15     32.52 o 
  -1  11  10        0.29       21.69     11.07 o 
   0  11  10      141.55      164.89     15.27 o 
   1  11  10      501.81      558.45     20.22 o 
   2  11  10       18.35       29.41     13.73 o 
   3  11  10        2.01       13.19     18.21 o 
   4  11  10       66.90       94.70     18.80 o 
   5  11  10       51.72       78.10     19.02 o 
   6  11  10        1.06       16.67     14.07 o 
  -3  12  10        8.57       28.27     11.56 o 
  -2  12  10        7.50       21.44     11.40 o 
  -1  12  10       55.96       48.25     13.63 o 
   0  12  10       30.44       29.30     14.77 o 
   1  12  10      205.98      199.97     23.80 o 
   2  12  10       24.98       43.83     17.44 o 
   3  12  10       63.51       69.73     14.50 o 
   4  12  10        9.18        7.54     14.60 o 
   5  12  10      156.43      210.26     35.80 o 
   6  12  10       76.47       81.36     19.57 o 
  -2  13  10       43.37       42.81     18.39 o 
  -1  13  10       36.35       26.57     12.93 o 
   0  13  10       68.15       49.21     16.05 o 
   1  13  10        1.91       18.95     11.23 o 
   2  13  10      254.53      320.70     30.82 o 
   3  13  10       11.45       15.15     12.76 o 
   4  13  10       70.52       85.71     19.26 o 
   5  13  10      115.39      174.48     26.64 o 
  -1  14  10       95.11       80.71     44.10 o 
   0  14  10      139.50      159.17     23.42 o 
   1  14  10       56.30       43.55     19.58 o 
   2  14  10       28.12       13.76     12.58 o 
   3  14  10      182.69      144.73     30.43 o 
  -1  -5  11       54.72       52.52     16.13 o 
   0  -5  11       84.01      123.65     33.64 o 
   1  -5  11       72.05       66.91     20.19 o 
   2  -5  11      127.62      155.12     34.93 o 
   3  -5  11       13.48       15.24     11.49 o 
  -2  -4  11       70.94       54.60     17.05 o 
  -1  -4  11      170.64      211.11     20.28 o 
   0  -4  11        0.11       24.84      8.81 o 
   1  -4  11      456.40      447.66     23.88 o 
   2  -4  11        1.47        9.97      7.77 o 
   3  -4  11       62.64       65.04     16.84 o 
   4  -4  11       51.36       55.55     11.26 o 
  -3  -3  11      140.27      154.36     27.53 o 
  -2  -3  11       26.76       24.50     12.80 o 
  -1  -3  11      443.25      427.94     20.56 o 
   0  -3  11       46.43       47.06     15.02 o 
   1  -3  11       32.18       35.12     10.23 o 
   2  -3  11      399.10      360.20     41.51 o 
   3  -3  11      182.93      134.78     35.06 o 
   4  -3  11       43.87       45.75     14.48 o 
   5  -3  11      172.97      200.33     41.85 o 
  -4  -2  11       57.95       36.84     15.67 o 
  -3  -2  11      149.57      153.97     50.40 o 
  -2  -2  11      600.92      699.88     41.18 o 
  -1  -2  11       81.28       44.45     11.12 o 
   0  -2  11        7.45       29.18     13.21 o 
   1  -2  11        1.94       21.82     10.50 o 
   2  -2  11        7.43       13.24      9.79 o 
   3  -2  11      299.22      301.12     18.22 o 
   4  -2  11        0.37        7.86      5.20 o 
   5  -2  11       38.26       49.28     19.24 o 
   6  -2  11      253.90      268.39     42.07 o 
  -4  -1  11       36.04       23.53     15.67 o 
  -3  -1  11       95.19      147.90     25.25 o 
  -2  -1  11      421.25      460.87     22.53 o 
  -1  -1  11        1.96       12.88      8.28 o 
   0  -1  11       19.91       36.80     10.06 o 
   1  -1  11      134.38      123.69     20.12 o 
   2  -1  11      503.84      504.86     21.80 o 
   3  -1  11        8.95        4.78      9.70 o 
   4  -1  11      249.55      272.70     21.54 o 
   5  -1  11       39.08       52.63     24.46 o 
   6  -1  11       82.20      120.38     31.02 o 
  -5   0  11        3.95       45.02     27.63 o 
  -4   0  11        1.86       35.31     15.19 o 
  -3   0  11      450.19      453.68     21.91 o 
  -2   0  11      148.89      165.60     26.83 o 
  -1   0  11      612.10      628.62     34.12 o 
   0   0  11        0.53       10.45      7.11 o 
   1   0  11       15.15       39.64     14.15 o 
   2   0  11      543.21      535.71     21.34 o 
   3   0  11      659.29      644.13     24.14 o 
   4   0  11       14.56       17.60     10.14 o 
   5   0  11       68.58       64.11     11.14 o 
   6   0  11       54.81       44.38     16.50 o 
   7   0  11      184.09      134.20     36.03 o 
  -5   1  11       18.94       28.31     20.99 o 
  -4   1  11        0.51       11.02     13.86 o 
  -3   1  11      898.82      852.21     52.16 o 
  -2   1  11      490.09      480.04     19.16 o 
  -1   1  11       44.37       46.25     11.21 o 
   0   1  11      448.06      457.23     17.57 o 
   1   1  11     1365.52     1330.05     38.03 o 
   2   1  11       21.71       14.09      8.08 o 
   3   1  11      392.29      383.96     24.88 o 
   4   1  11       27.27       36.44     10.10 o 
   5   1  11       24.13       35.72      9.46 o 
   6   1  11      125.98      134.31     27.44 o 
   7   1  11      159.22       96.23     61.80 o 
  -5   2  11       35.65       60.55     19.70 o 
  -4   2  11      224.40      233.98     27.95 o 
  -3   2  11      387.92      390.41     19.55 o 
  -2   2  11     1252.13     1223.30     40.99 o 
  -1   2  11       49.46       57.09     11.28 o 
   0   2  11       10.29       33.86     12.89 o 
   1   2  11     1007.00     1007.33     41.40 o 
   2   2  11      748.93      718.65     44.05 o 
   3   2  11        8.96       16.18      8.08 o 
   4   2  11      201.07      195.83     35.10 o 
   5   2  11      161.15      190.38     20.62 o 
   6   2  11      163.54      158.32     35.46 o 
   7   2  11      117.81      195.30     27.32 o 
  -5   3  11       40.73       32.06     16.93 o 
  -4   3  11       59.60       62.24     16.15 o 
  -3   3  11       39.92       35.62     16.02 o 
  -2   3  11        8.45       12.05      7.89 o 
  -1   3  11        3.03       10.83      5.83 o 
   0   3  11      787.00      895.03     39.48 o 
   1   3  11      102.63       87.74     16.65 o 
   2   3  11     2090.40     2194.46     61.48 o 
   3   3  11       11.49       11.95      9.34 o 
   4   3  11       67.53       68.56     15.14 o 
   5   3  11        8.08       14.90      7.91 o 
   6   3  11      499.93      557.31     85.24 o 
   7   3  11        4.91       12.89     13.88 o 
  -4   4  11       11.91       22.54     11.09 o 
  -3   4  11       29.42       48.78     15.48 o 
  -2   4  11       65.04       50.94     14.64 o 
  -1   4  11       14.10       20.98     11.11 o 
   0   4  11        3.15       14.55     11.34 o 
   1   4  11     1768.59     1729.24     59.71 o 
   2   4  11        3.09       22.25     11.71 o 
   3   4  11      382.79      375.92     33.16 o 
   4   4  11       56.62       60.27     12.75 o 
   5   4  11      818.32      911.36     25.43 o 
   6   4  11      201.46      226.71     29.26 o 
   7   4  11       94.54      111.22     22.67 o 
   8   4  11       27.94       28.92     20.53 o 
  -5   5  11       14.57       13.21     21.57 o 
  -4   5  11      502.47      489.55     25.54 o 
  -3   5  11        5.31        4.27      8.21 o 
  -2   5  11      129.99      153.05     17.71 o 
  -1   5  11        3.05       15.50     11.54 o 
   0   5  11      918.68      966.38     31.63 o 
   1   5  11      692.10      663.91     28.35 o 
   2   5  11       61.52       54.02     22.61 o 
   3   5  11       44.07       51.77     12.41 o 
   4   5  11       93.14       79.29     18.96 o 
   5   5  11        9.00       14.18      6.10 o 
   6   5  11      521.92      496.42     33.39 o 
   7   5  11       28.38       16.15      9.51 o 
   8   5  11        2.14        7.22      8.81 o 
  -5   6  11      366.04      375.37     54.17 o 
  -4   6  11      179.76      183.38     26.29 o 
  -3   6  11      175.22      171.26     28.10 o 
  -2   6  11      281.86      309.56     30.84 o 
  -1   6  11       73.84       80.99     13.33 o 
   0   6  11      163.17      192.36     18.12 o 
   1   6  11      450.07      472.81     26.19 o 
   2   6  11      388.30      394.43     30.09 o 
   3   6  11       13.79        5.97      9.95 o 
   4   6  11      138.09      156.98     20.19 o 
   5   6  11      959.54      998.78     32.54 o 
   6   6  11        2.62       19.87      7.70 o 
   7   6  11       72.06       54.01     22.53 o 
   8   6  11        0.09        1.72     11.16 o 
  -5   7  11      328.08      374.50     24.61 o 
  -4   7  11      173.94      147.69     31.77 o 
  -3   7  11      144.00      121.76     20.43 o 
  -2   7  11       14.56       29.08      8.23 o 
  -1   7  11      174.47      181.47     28.51 o 
   0   7  11      416.89      454.57     18.75 o 
   1   7  11       43.60       40.15     11.31 o 
   2   7  11       59.40       49.07     11.76 o 
   3   7  11      160.57      141.96     35.64 o 
   4   7  11      847.16      824.43     21.30 o 
   5   7  11       59.58       69.12     10.95 o 
   6   7  11      172.74      168.51     19.18 o 
   7   7  11       18.36       13.93      9.04 o 
  -5   8  11       88.50       89.63     20.11 o 
  -4   8  11      139.29      147.83     16.44 o 
  -3   8  11        0.47        1.92      8.85 o 
  -2   8  11      166.60      197.51     18.87 o 
  -1   8  11      287.63      320.97     28.82 o 
   0   8  11       97.35       94.42     16.05 o 
   1   8  11      199.32      210.99     26.18 o 
   2   8  11        3.20        5.22      9.27 o 
   3   8  11       14.11       12.26      8.29 o 
   4   8  11      125.60      152.04     18.84 o 
   5   8  11      330.08      289.23     17.60 o 
   6   8  11        0.50       13.57      6.28 o 
   7   8  11       57.36       58.09     14.27 o 
  -4   9  11       11.15       17.00      7.93 o 
  -3   9  11       60.57       32.25      9.56 o 
  -2   9  11      167.13      177.60     18.17 o 
  -1   9  11      395.79      421.09     24.90 o 
   0   9  11      300.44      353.47     31.67 o 
   1   9  11        1.78       14.98     17.37 o 
   2   9  11      102.00       92.63     14.40 o 
   3   9  11        6.41       21.09      7.90 o 
   4   9  11      212.90      249.06     23.43 o 
   5   9  11       20.24       25.10      8.79 o 
   6   9  11        8.14       12.54      6.90 o 
   7   9  11       26.93       16.69      6.90 o 
  -4  10  11       90.69       66.98     16.15 o 
  -3  10  11        0.10       26.73      7.96 o 
  -2  10  11      105.22      109.34     23.38 o 
  -1  10  11      380.24      425.12     21.74 o 
   0  10  11      473.36      423.29     29.31 o 
   1  10  11        4.73        2.68     10.78 o 
   2  10  11       61.08       77.64     11.84 o 
   3  10  11      124.17      116.45     13.37 o 
   4  10  11       71.89       61.11     16.10 o 
   5  10  11       28.00       37.36     10.69 o 
   6  10  11       56.93       59.00     21.79 o 
  -3  11  11       19.06       15.96      9.20 o 
  -2  11  11      144.46      127.51     19.69 o 
  -1  11  11       71.44       83.79     15.40 o 
   0  11  11       91.29      103.47     18.42 o 
   1  11  11      243.67      241.55     19.53 o 
   2  11  11      124.45      107.33     20.09 o 
   3  11  11       12.63       13.03      9.30 o 
   4  11  11      867.84      899.90     21.91 o 
   5  11  11      190.85      227.82     41.42 o 
   6  11  11        9.83       29.96     22.77 o 
  -2  12  11       12.63       34.79     11.03 o 
  -1  12  11      217.63      231.80     21.06 o 
   0  12  11      115.83      108.65     15.21 o 
   1  12  11       75.07       47.06     17.91 o 
   2  12  11       13.99        7.36     10.47 o 
   3  12  11      439.73      496.30     36.35 o 
   4  12  11       11.94       20.10     18.07 o 
   5  12  11      110.49       92.87     25.57 o 
  -1  13  11        9.37       18.96     16.11 o 
   0  13  11       10.84       29.67     14.60 o 
   1  13  11      206.38      191.64     40.04 o 
   2  13  11       31.60       50.40     22.58 o 
   3  13  11       16.81       18.29     14.01 o 
   4  13  11       52.74       58.00     17.96 o 
   0  14  11      106.66      148.62     29.44 o 
   1  14  11        0.26       26.11     21.26 o 
   2  14  11       34.94       29.61     22.25 o 
   0  -4  12       11.04       22.61     10.14 o 
   1  -4  12      417.26      419.70     24.63 o 
   2  -4  12        0.08       15.71      5.93 o 
  -1  -3  12      274.39      267.98     26.36 o 
   0  -3  12       57.79       84.78     18.74 o 
   1  -3  12        2.92        0.00      7.91 o 
   2  -3  12      319.99      259.88     28.30 o 
   3  -3  12       57.50       46.96     13.51 o 
   4  -3  12      137.11      146.86     28.40 o 
  -2  -2  12      391.23      457.73     29.23 o 
  -1  -2  12        1.86       33.29     11.03 o 
   0  -2  12        3.94       30.26     11.10 o 
   1  -2  12      146.60       89.39     27.41 o 
   2  -2  12      140.48      124.11     15.68 o 
   3  -2  12       72.26       64.98     15.52 o 
   4  -2  12      143.40      159.22     16.02 o 
   5  -2  12      310.64      309.13     66.43 o 
  -3  -1  12        0.81       31.33     15.45 o 
  -2  -1  12       45.58       46.23      9.50 o 
  -1  -1  12      198.31      201.87     19.45 o 
   0  -1  12      279.63      270.75     16.82 o 
   1  -1  12        0.95       14.08      9.01 o 
   2  -1  12       23.32       17.44     10.66 o 
   3  -1  12      451.78      423.69     26.16 o 
   4  -1  12       65.77       53.48     21.85 o 
   5  -1  12        1.14       11.75     14.94 o 
  -4   0  12       34.84       47.97     15.26 o 
  -3   0  12      110.11      124.25     44.56 o 
  -2   0  12      245.19      232.09     15.46 o 
  -1   0  12       43.06       37.77     12.14 o 
   0   0  12       88.62       71.52     17.36 o 
   1   0  12      407.95      404.25     47.28 o 
   2   0  12      209.58      197.16     23.27 o 
   3   0  12       14.60       10.72      6.64 o 
   4   0  12        1.38        7.81      5.95 o 
   5   0  12      229.74      225.88     59.40 o 
   6   0  12       12.25       28.26     13.19 o 
  -4   1  12        6.14       28.72     14.74 o 
  -3   1  12      601.87      583.22     41.54 o 
  -2   1  12      508.97      481.49     22.98 o 
  -1   1  12       60.80       53.41     23.99 o 
   0   1  12       83.11      116.32     15.03 o 
   1   1  12       16.40       17.61      9.50 o 
   2   1  12      256.68      242.37     24.28 o 
   3   1  12        7.72       18.09      9.72 o 
   4   1  12       70.55       58.81     10.92 o 
   5   1  12        9.19       25.85      9.95 o 
   6   1  12      159.49      162.87     28.15 o 
  -4   2  12      130.66      136.84     23.02 o 
  -3   2  12        1.39        8.43      8.17 o 
  -2   2  12      231.63      264.37     24.40 o 
  -1   2  12      359.25      372.30     20.45 o 
   0   2  12       14.76       17.86      6.98 o 
   1   2  12      536.63      567.27     41.45 o 
   2   2  12      428.40      475.32     23.45 o 
   3   2  12      488.09      512.13     36.72 o 
   4   2  12       67.28       76.51     15.40 o 
   5   2  12       48.37       34.26      9.34 o 
   6   2  12      199.78      195.46     39.58 o 
   7   2  12        0.88       24.51     11.30 o 
  -4   3  12       90.94       68.39     18.47 o 
  -3   3  12      200.99      208.60     57.70 o 
  -2   3  12      206.84      218.41     22.89 o 
  -1   3  12       33.61       39.35     20.73 o 
   0   3  12       90.22       88.50     12.29 o 
   1   3  12      627.11      569.82     28.41 o 
   2   3  12      413.44      390.66     35.69 o 
   3   3  12        0.65       16.47      6.38 o 
   4   3  12      340.78      335.91     19.35 o 
   5   3  12       14.12       14.51      6.08 o 
   6   3  12       75.30      113.45     46.89 o 
   7   3  12       67.35       75.93     44.34 o 
  -4   4  12      405.52      410.81     35.89 o 
  -3   4  12       64.50       99.45     34.62 o 
  -2   4  12       62.49       58.48     11.18 o 
  -1   4  12       70.03       86.77     13.94 o 
   0   4  12      742.08      614.49     23.05 o 
   1   4  12      166.22      180.10     30.01 o 
   2   4  12      589.86      564.09     20.14 o 
   3   4  12      100.40       99.69     12.71 o 
   4   4  12        7.81       11.07     10.21 o 
   5   4  12      295.91      266.35     19.14 o 
   6   4  12      201.63      154.87     30.75 o 
   7   4  12      129.65      117.22     15.84 o 
  -4   5  12       16.39       40.76     14.64 o 
  -3   5  12      351.25      286.54     23.12 o 
  -2   5  12        0.48       16.77      9.97 o 
  -1   5  12       42.64       41.60     12.57 o 
   0   5  12       12.64       16.67     11.13 o 
   1   5  12     1304.42     1409.18     47.53 o 
   2   5  12        4.33       21.70     15.18 o 
   3   5  12      119.50      104.11     15.95 o 
   4   5  12      348.68      340.71     31.84 o 
   5   5  12      433.10      419.85     23.14 o 
   6   5  12      352.79      347.22     24.00 o 
   7   5  12       42.02       46.93     15.09 o 
  -4   6  12      399.95      367.10     24.08 o 
  -3   6  12       17.55       28.99      8.99 o 
  -2   6  12       14.09       36.13     14.11 o 
  -1   6  12       55.86       56.46     14.77 o 
   0   6  12       24.56       26.51     12.02 o 
   1   6  12      600.44      631.08     23.55 o 
   2   6  12      235.40      199.04     19.72 o 
   3   6  12       51.34       49.91     10.85 o 
   4   6  12        0.63        5.69     11.25 o 
   5   6  12      392.63      391.61     22.56 o 
   6   6  12      136.00      124.03     24.45 o 
   7   6  12      103.57      155.50     28.52 o 
  -4   7  12       29.39       52.48     15.89 o 
  -3   7  12      140.18      152.43     20.63 o 
  -2   7  12       21.33       41.65     11.40 o 
  -1   7  12       70.35       68.64     14.18 o 
   0   7  12      266.95      274.66     21.26 o 
   1   7  12        0.92       16.08      6.96 o 
   2   7  12      429.50      442.07     23.79 o 
   3   7  12       16.91       17.04      7.97 o 
   4   7  12       88.56      100.60     19.18 o 
   5   7  12      229.86      241.78     20.98 o 
   6   7  12       63.86       91.74     12.48 o 
   7   7  12       86.65      101.84     21.79 o 
  -4   8  12       21.25       20.25     10.67 o 
  -3   8  12       17.58       30.14     10.27 o 
  -2   8  12       77.76       84.82     19.83 o 
  -1   8  12      389.64      388.64     19.44 o 
   0   8  12      652.60      676.36     26.84 o 
   1   8  12       20.60       29.24     12.02 o 
   2   8  12        0.85       11.71      7.07 o 
   3   8  12       98.38      114.32     16.11 o 
   4   8  12        0.73        7.62      9.82 o 
   5   8  12      166.29      191.03     17.37 o 
   6   8  12        1.04       22.21      9.05 o 
   7   8  12        6.84       18.86     11.28 o 
  -4   9  12       40.36       43.37     15.01 o 
  -3   9  12       13.63        8.52      4.72 o 
  -2   9  12        6.32       34.52     13.62 o 
  -1   9  12      429.50      419.06     33.82 o 
   0   9  12      308.93      291.63     19.55 o 
   1   9  12      141.54      149.16     21.99 o 
   2   9  12        7.55       19.34      8.31 o 
   3   9  12       69.86       76.52     16.56 o 
   4   9  12      573.95      615.84     36.84 o 
   5   9  12      147.30      144.65     16.73 o 
   6   9  12        8.96       10.97      5.23 o 
  -3  10  12        7.11       26.50     14.63 o 
  -2  10  12       45.32       31.93     11.39 o 
  -1  10  12       92.71       94.00     16.04 o 
   0  10  12      496.42      464.04     30.64 o 
   1  10  12        5.18       14.96     10.39 o 
   2  10  12      172.89      136.31     21.77 o 
   3  10  12       81.15       97.64     14.86 o 
   4  10  12      198.72      194.44     29.14 o 
   5  10  12      237.45      231.13     17.73 o 
   6  10  12       60.00       70.59     14.00 o 
  -3  11  12       13.25        9.43     10.46 o 
  -2  11  12       21.10       24.45     24.49 o 
  -1  11  12        4.77       21.41     10.05 o 
   0  11  12        0.85       34.74      9.64 o 
   1  11  12      178.56      163.89     15.12 o 
   2  11  12        9.08       12.93      7.86 o 
   3  11  12      318.30      281.32     16.30 o 
   4  11  12      151.28      101.65     15.22 o 
   5  11  12      126.97       95.38     13.31 o 
  -2  12  12       36.19       32.26      9.27 o 
  -1  12  12      138.28      112.08     16.49 o 
   0  12  12       15.88       25.41     15.25 o 
   1  12  12       78.22       80.66     11.86 o 
   2  12  12       75.05       37.79     14.29 o 
   3  12  12       91.76      116.48     23.97 o 
   4  12  12       10.77       26.68     14.42 o 
   5  12  12        4.97        7.30     11.49 o 
   0  13  12       27.66       53.59     32.91 o 
   1  13  12       23.45       19.87     11.04 o 
   2  13  12       55.03       75.55     18.31 o 
   3  13  12       75.05       76.30     31.40 o 
   0  -2  13      235.53      210.30     33.26 o 
   1  -2  13      256.25      332.21     66.66 o 
   2  -2  13      106.82       88.79     16.86 o 
   3  -2  13        2.77        5.71      7.61 o 
  -2  -1  13       45.74       21.94     14.78 o 
  -1  -1  13      253.78      213.42     28.19 o 
   0  -1  13      294.92      347.00     24.12 o 
   1  -1  13       67.22       64.52     14.53 o 
   2  -1  13        1.27       17.71      9.45 o 
   3  -1  13      125.26      123.42     30.13 o 
   4  -1  13       30.55       29.61     12.34 o 
  -2   0  13       35.83       32.55      8.22 o 
  -1   0  13        3.82        1.04     10.31 o 
   0   0  13       36.99       26.57     13.57 o 
   1   0  13      168.36      181.60     22.53 o 
   2   0  13       87.58       72.68     16.28 o 
   3   0  13       23.08       16.38     11.26 o 
   4   0  13       43.81       49.06     14.77 o 
   5   0  13      373.26      377.75     80.34 o 
  -3   1  13      198.76      251.16     39.49 o 
  -2   1  13        7.51       21.79      9.64 o 
  -1   1  13        4.09        0.00      8.18 o 
   0   1  13      433.34      430.32     22.03 o 
   1   1  13      114.77      134.06     18.95 o 
   2   1  13       50.94       51.08     12.34 o 
   3   1  13      176.81      128.59     19.70 o 
   4   1  13      202.26      231.74     19.15 o 
   5   1  13       83.16      106.50     26.62 o 
  -3   2  13        0.56       17.11     14.12 o 
  -2   2  13      272.36      299.69     23.82 o 
  -1   2  13      672.50      610.56     20.96 o 
   0   2  13       74.73       80.23     14.96 o 
   1   2  13       53.50       78.04     12.34 o 
   2   2  13      986.05     1048.56     54.01 o 
   3   2  13      158.31      154.88     19.57 o 
   4   2  13        0.22        2.88      8.74 o 
   5   2  13      281.80      257.42     21.33 o 
   6   2  13      250.87      215.13     26.01 o 
  -3   3  13      249.81      273.86     28.36 o 
  -2   3  13        2.53        9.96      8.00 o 
  -1   3  13       46.04       51.75     16.69 o 
   0   3  13      621.97      538.26     22.81 o 
   1   3  13      202.92      175.49     26.30 o 
   2   3  13       26.87       29.98      8.59 o 
   3   3  13      145.43      136.78     28.99 o 
   4   3  13      520.98      539.36     38.34 o 
   6   3  13       11.33        0.00     10.99 o 
  -3   4  13        1.22       15.22      7.13 o 
  -2   4  13       94.34      101.30     15.91 o 
  -1   4  13        5.27       39.47     11.27 o 
   0   4  13       78.95       77.40     12.75 o 
   1   4  13       93.65      129.14     25.86 o 
   2   4  13       42.03       26.25     15.07 o 
   3   4  13       15.27       21.53     10.10 o 
   4   4  13      113.64      107.66     21.12 o 
   5   4  13      298.56      310.84     30.88 o 
   6   4  13      106.74       88.21     29.44 o 
  -4   5  13       21.60       22.86     40.07 o 
  -3   5  13      175.18      186.96     26.02 o 
  -2   5  13       14.54       27.68     20.14 o 
  -1   5  13        0.42       41.78     11.38 o 
   0   5  13        0.38       20.92     10.84 o 
   1   5  13      153.49      137.74     21.20 o 
   2   5  13      392.77      387.65     24.76 o 
   3   5  13       37.58       35.42     10.25 o 
   4   5  13       61.69       61.43     11.71 o 
   5   5  13       76.75       94.72     24.22 o 
   6   5  13       34.64       43.41     42.38 o 
  -3   6  13       44.37       37.88     11.56 o 
  -2   6  13       61.93       40.34     13.11 o 
  -1   6  13       26.41       48.78     11.96 o 
   0   6  13      567.98      610.93     32.58 o 
   1   6  13        0.39        0.00     10.75 o 
   2   6  13       77.04       56.77     15.96 o 
   3   6  13      295.08      346.05     26.66 o 
   4   6  13      251.81      219.00     16.82 o 
   5   6  13       42.21       75.20     16.18 o 
   6   6  13      261.75      417.91     87.64 o 
  -3   7  13       78.40       74.52     16.55 o 
  -2   7  13      167.76      196.86     33.22 o 
  -1   7  13      552.33      491.62     29.34 o 
   0   7  13        8.64       31.32     12.09 o 
   1   7  13      511.68      537.11     57.56 o 
   2   7  13       62.29       67.83     13.77 o 
   3   7  13        1.06       14.65     11.07 o 
   4   7  13       26.27       22.12      9.29 o 
   5   7  13      372.16      335.93     17.33 o 
   6   7  13       17.42       26.61      9.56 o 
  -3   8  13       11.09       19.69     11.30 o 
  -2   8  13        1.30       27.25      9.60 o 
  -1   8  13       16.10       24.20     13.11 o 
   0   8  13      907.96      907.82     40.38 o 
   1   8  13       14.87       21.57     10.62 o 
   2   8  13      126.98      145.37     24.11 o 
   3   8  13      203.70      181.23     19.58 o 
   4   8  13      133.23      119.23     20.65 o 
   5   8  13       29.09       35.47     11.13 o 
   6   8  13       51.62       68.12     12.06 o 
  -3   9  13       30.31       33.71     10.04 o 
  -2   9  13       23.55       17.77     10.85 o 
  -1   9  13       99.38       75.85     15.24 o 
   0   9  13       94.52       85.50     22.95 o 
   1   9  13      147.47      179.77     21.84 o 
   2   9  13       45.30       34.38     22.08 o 
   3   9  13       11.65       18.33      9.76 o 
   4   9  13      100.22      100.48     22.71 o 
   5   9  13      201.88      201.32     19.19 o 
   6   9  13        3.40       10.09      5.86 o 
  -2  10  13        8.46       25.94     14.38 o 
  -1  10  13      106.44      153.38     23.20 o 
   0  10  13      247.07      272.97     20.08 o 
   1  10  13      253.41      251.70     18.35 o 
   2  10  13        4.37       27.25     12.25 o 
   3  10  13        6.21       18.55     10.06 o 
   4  10  13      294.76      320.84     34.48 o 
   5  10  13       92.08       84.36     21.30 o 
  -2  11  13       29.67       35.89      7.51 o 
  -1  11  13      260.76      328.38     25.88 o 
   0  11  13       19.47       34.72     11.49 o 
   1  11  13       91.36       66.91     17.43 o 
   2  11  13      177.84      201.59     26.50 o 
   3  11  13      131.07      124.84     19.26 o 
   4  11  13       68.14       70.80     17.56 o 
   5  11  13       57.58       83.21     14.89 o 
  -1  12  13       52.22       55.98     15.33 o 
   0  12  13       98.61       91.48     18.73 o 
   1  12  13       11.10        8.90      8.32 o 
   2  12  13       40.22       43.13     11.44 o 
   3  12  13      226.81      278.88     84.04 o 
   4  12  13      163.15      264.38     60.41 o 
   0   0  14      199.28      239.18     20.59 o 
   1   0  14      138.46      165.52     22.96 o 
   2   0  14      172.08      181.97     24.35 o 
   3   0  14       35.62       49.52     16.07 o 
  -1   1  14      162.10      148.36     17.58 o 
   0   1  14      248.26      256.38     28.53 o 
   1   1  14      150.26      157.58     21.22 o 
   2   1  14        5.98       22.19     14.01 o 
   3   1  14       61.52       62.62     14.27 o 
   4   1  14        9.05       14.22      7.50 o 
  -2   2  14       54.82       49.75     13.98 o 
  -1   2  14      242.68      245.41     27.93 o 
   0   2  14      125.39      150.99     18.40 o 
   1   2  14      126.43       55.35     15.01 o 
   2   2  14       67.44       43.52     11.99 o 
   3   2  14       46.01       38.44     10.27 o 
   4   2  14       21.39       42.65     11.05 o 
   5   2  14      154.29       99.13     76.94 o 
  -2   3  14        2.22       16.88     12.25 o 
  -1   3  14       62.79       69.24     17.06 o 
   0   3  14      202.26      264.24     28.56 o 
   1   3  14       44.77       23.96     10.93 o 
   2   3  14        5.10       36.51     14.54 o 
   3   3  14      110.54       86.23     17.31 o 
   4   3  14      441.44      453.76     24.22 o 
   5   3  14       18.86       45.21     10.57 o 
  -2   4  14       63.05       53.47     16.78 o 
  -1   4  14      250.23      275.40     39.23 o 
   0   4  14       76.61       60.49     12.83 o 
   1   4  14        6.28       15.63     10.68 o 
   2   4  14      126.66      133.22     18.26 o 
   3   4  14       89.89       81.48     16.86 o 
   4   4  14       78.75       35.34     29.07 o 
   5   4  14       99.96      103.11     22.02 o 
  -2   5  14        1.49       27.58     12.91 o 
  -1   5  14      171.25      194.69     17.97 o 
   0   5  14        0.50        7.68      8.10 o 
   1   5  14      334.63      297.55     18.04 o 
   2   5  14        6.99       32.10     10.98 o 
   3   5  14       90.68       85.71     14.11 o 
   4   5  14      314.53      296.90     26.89 o 
   5   5  14       62.36       38.87     14.50 o 
  -2   6  14        0.69       16.24      6.87 o 
  -1   6  14      204.04      218.16     20.59 o 
   0   6  14      297.53      302.80     31.32 o 
   1   6  14      150.27      123.93     26.40 o 
   2   6  14      127.63      120.71     15.59 o 
   3   6  14      481.64      506.50     34.16 o 
   4   6  14      180.36      220.40     19.04 o 
   5   6  14       24.39       10.64      9.87 o 
  -2   7  14       37.64       52.42     15.62 o 
  -1   7  14       12.70        4.46      9.87 o 
   0   7  14        0.04       10.62     13.04 o 
   1   7  14      156.84      179.49     19.44 o 
   2   7  14        0.43       16.06     11.01 o 
   3   7  14       21.24       10.39      7.68 o 
   4   7  14      164.49      175.02     25.03 o 
   5   7  14      358.40      349.66     36.61 o 
  -2   8  14        7.36       20.80      7.67 o 
  -1   8  14       33.48       23.97      9.70 o 
   0   8  14      131.86      158.15     29.42 o 
   1   8  14        0.52       12.24      7.91 o 
   2   8  14       67.53       72.07     14.96 o 
   3   8  14        1.27       12.49      9.23 o 
   4   8  14        5.87       24.19     12.04 o 
   5   8  14       36.68       33.55     10.23 o 
  -2   9  14       23.53       34.87     18.27 o 
  -1   9  14      182.01      232.22     54.92 o 
   0   9  14        5.18       17.58     10.56 o 
   1   9  14      101.94       96.33     18.68 o 
   2   9  14      124.91      153.35     23.06 o 
   3   9  14      129.90       80.27     16.95 o 
   4   9  14       24.19       39.30     10.60 o 
   5   9  14      140.06      163.72     21.20 o 
  -1  10  14       12.26       19.55     12.77 o 
   0  10  14      419.92      396.55     27.14 o 
   1  10  14       10.99        7.83      9.31 o 
   2  10  14       13.13       11.85     10.67 o 
   3  10  14       79.08       96.33     25.89 o 
   4  10  14      265.10      247.69     37.49 o 
   0  11  14        8.25       12.60      8.72 o 
   1  11  14        4.50       21.88     10.16 o 
   2  11  14      160.20      135.89     14.03 o 
   3  11  14      170.57      107.64     21.40 o 
   1   2  15      122.63       82.03     14.96 o 
   2   2  15       44.29       34.85     12.10 o 
   0   3  15      211.52      194.52     16.73 o 
   1   3  15       61.48       76.34     16.53 o 
   2   3  15        6.68       35.49     14.17 o 
   3   3  15        0.58       14.31      8.10 o 
  -1   4  15       50.41       68.64     14.67 o 
   0   4  15      221.19      223.19     22.27 o 
   1   4  15       16.04       19.15     10.02 o 
   2   4  15        9.83       17.24      9.65 o 
   3   4  15       18.83       30.16     11.56 o 
   4   4  15      118.50      110.12     23.37 o 
  -1   5  15      348.55      368.65     24.55 o 
   0   5  15        7.55       30.08     10.81 o 
   1   5  15       38.83       38.39     11.75 o 
   2   5  15       20.03       42.66     13.41 o 
   3   5  15      117.95      202.09     31.32 o 
   4   5  15      115.46       87.53     18.25 o 
  -1   6  15        0.38        5.03     16.50 o 
   0   6  15      188.81      230.58     41.91 o 
   1   6  15       72.25       63.72     11.01 o 
   2   6  15       18.91       38.06     12.76 o 
   3   6  15      274.66      268.65     37.27 o 
   4   6  15      133.91       88.95     23.61 o 
  -1   7  15      118.44      117.10     16.29 o 
   0   7  15       22.66       42.38     11.23 o 
   1   7  15      226.91      203.94     18.25 o 
   2   7  15       11.98       29.93     10.35 o 
   3   7  15      113.11      123.85     17.87 o 
   4   7  15      156.93      161.63     22.50 o 
   0   8  15      153.50      133.70     23.34 o 
   1   8  15      119.29      144.72     17.28 o 
   2   8  15      134.62      134.59     16.93 o 
   3   8  15      132.20      168.92     19.14 o 
   4   8  15       92.71       95.33     21.14 o 
   0   9  15        3.02       14.18      8.88 o 
   1   9  15      160.21      123.87     20.40 o 
   2   9  15       16.37       31.67     12.30 o 
   3   9  15      150.17      179.55     25.74 o 
   1  10  15        0.01       21.33     10.56 o 
   2  10  15       18.78       29.74     12.51 o 
                                                 
